# Supplementary material for: The Mbam drainage system and onchocerciasis transmission post ivermectin mass drug administration (MDA) campaign, Cameroon
Source: PLoS Negl Trop Dis. 2021 Jan 19;15(1):e0008926. doi: 10.1371/journal.pntd.0008926 (PMC7815102; doi:10.1371/journal.pntd.0008926)
Supplement: S1 File — (XLS) [file pntd.0008926.s001.xls]

## Sheet: D0_Dissected_fly_Information
Date	SN	Dissected	Parity	Infected	L1	L2	L3	L3H
16/6/16	1	Yes	Parous	Yes	0	0	6	6
16/6/16	2	Yes	Parous	No	0	0	0	0
16/6/16	3	Yes	Parous	No	0	0	0	0
16/6/16	4	Yes	Parous	No	0	0	0	0
16/6/16	5	Yes	Parous	No	0	0	0	0
16/6/16	6	Yes	Parous	No	0	0	0	0
16/6/16	7	Yes	Parous	No	0	0	0	0
16/6/16	8	Yes	Parous	No	0	0	0	0
16/6/16	9	Yes	Parous	No	0	0	0	0
16/6/16	10	Yes	Parous	No	0	0	0	0
16/6/16	11	Yes	Parous	No	0	0	0	0
16/6/16	12	Yes	Parous	No	0	0	0	0
16/6/16	13	Yes	Parous	No	0	0	0	0
16/6/16	14	Yes	Parous	No	0	0	0	0
16/6/16	15	Yes	Parous	No	0	0	0	0
16/6/16	16	Yes	Parous	No	0	0	0	0
16/6/16	17	Yes	Parous	No	0	0	0	0
16/6/16	18	Yes	Parous	No	0	0	0	0
16/6/16	19	Yes	Parous	No	0	0	0	0
16/6/16	20	Yes	Parous	No	0	0	0	0
16/6/16	21	Yes	Parous	No	0	0	0	0
16/6/16	22	Yes	Parous	No	0	0	0	0
16/6/16	23	Yes	Parous	No	0	0	0	0
16/6/16	24	Yes	Parous	No	0	0	0	0
16/6/16	25	Yes	Parous	No	0	0	0	0
16/6/16	26	Yes	Parous	No	0	0	0	0
16/6/16	27	Yes	Parous	No	0	0	0	0
16/6/16	28	Yes	Parous	No	0	0	0	0
16/6/16	29	Yes	Parous	No	0	0	0	0
16/6/16	30	Yes	Parous	No	0	0	0	0
16/6/16	31	Yes	Parous	No	0	0	0	0
16/6/16	32	Yes	Parous	No	0	0	0	0
16/6/16	33	Yes	Parous	No	0	0	0	0
16/6/16	34	Yes	Parous	No	0	0	0	0
16/6/16	35	Yes	Parous	No	0	0	0	0
16/6/16	36	Yes	Parous	No	0	0	0	0
16/6/16	37	Yes	Parous	No	0	0	0	0
16/6/16	38	Yes	Parous	No	0	0	0	0
16/6/16	39	Yes	Parous	No	0	0	0	0
16/6/16	40	Yes	Parous	No	0	0	0	0
16/6/16	41	Yes	Parous	No	0	0	0	0
16/6/16	42	Yes	Parous	No	0	0	0	0
16/6/16	43	Yes	Parous	No	0	0	0	0
16/6/16	44	Yes	Parous	No	0	0	0	0
16/6/16	45	Yes	Parous	No	0	0	0	0
16/6/16	46	Yes	Parous	No	0	0	0	0
16/6/16	47	Yes	Parous	No	0	0	0	0
16/6/16	48	Yes	Parous	No	0	0	0	0
16/6/16	49	Yes	Parous	No	0	0	0	0
16/6/16	50	Yes	Parous	No	0	0	0	0
16/6/16	51	Yes	Parous	No	0	0	0	0
16/6/16	52	Yes	Parous	No	0	0	0	0
16/6/16	53	Yes	Parous	No	0	0	0	0
16/6/16	54	Yes	Parous	No	0	0	0	0
16/6/16	55	Yes	Parous	No	0	0	0	0
16/6/16	56	Yes	Parous	No	0	0	0	0
16/6/16	57	Yes	Parous	No	0	0	0	0
16/6/16	58	Yes	Parous	No	0	0	0	0
16/6/16	59	Yes	Parous	No	0	0	0	0
16/6/16	60	Yes	Parous	No	0	0	0	0
16/6/16	61	Yes	Parous	No	0	0	0	0
16/6/16	62	Yes	Parous	No	0	0	0	0
16/6/16	63	Yes	Parous	No	0	0	0	0
16/6/16	64	Yes	Parous	No	0	0	0	0
16/6/16	65	Yes	Parous	No	0	0	0	0
16/6/16	66	Yes	Parous	No	0	0	0	0
16/6/16	67	Yes	Parous	No	0	0	0	0
16/6/16	68	Yes	Parous	No	0	0	0	0
16/6/16	69	Yes	Parous	No	0	0	0	0
16/6/16	70	Yes	Parous	No	0	0	0	0
16/6/16	71	Yes	Parous	No	0	0	0	0
16/6/16	72	Yes	Parous	No	0	0	0	0
16/6/16	73	Yes	Parous	No	0	0	0	0
16/6/16	74	Yes	Parous	No	0	0	0	0
16/6/16	75	Yes	Parous	No	0	0	0	0
16/6/16	76	Yes	Parous	No	0	0	0	0
16/6/16	77	Yes	Parous	No	0	0	0	0
16/6/16	78	Yes	Parous	No	0	0	0	0
16/6/16	79	Yes	Parous	No	0	0	0	0
16/6/16	80	Yes	Parous	No	0	0	0	0
16/6/16	81	Yes	Parous	No	0	0	0	0
16/6/16	82	Yes	Parous	No	0	0	0	0
16/6/16	83	Yes	Parous	No	0	0	0	0
16/6/16	84	Yes	Parous	No	0	0	0	0
16/6/16	85	Yes	Parous	No	0	0	0	0
16/6/16	86	Yes	Parous	No	0	0	0	0
16/6/16	87	Yes	Parous	No	0	0	0	0
16/6/16	88	Yes	Parous	No	0	0	0	0
16/6/16	89	Yes	Parous	No	0	0	0	0
16/6/16	90	Yes	Parous	No	0	0	0	0
16/6/16	91	Yes	Parous	No	0	0	0	0
16/6/16	92	Yes	Parous	No	0	0	0	0
16/6/16	93	Yes	Parous	No	0	0	0	0
16/6/16	94	Yes	Parous	No	0	0	0	0
16/6/16	95	Yes	Parous	No	0	0	0	0
16/6/16	96	Yes	Parous	No	0	0	0	0
16/6/16	97	Yes	Parous	No	0	0	0	0
16/6/16	98	Yes	Parous	No	0	0	0	0
16/6/16	99	Yes	Parous	No	0	0	0	0
16/6/16	100	Yes	Parous	No	0	0	0	0
16/6/16	101	Yes	Parous	No	0	0	0	0
16/6/16	102	Yes	Parous	No	0	0	0	0
16/6/16	103	Yes	Parous	No	0	0	0	0
16/6/16	104	Yes	Parous	No	0	0	0	0
16/6/16	105	Yes	Parous	No	0	0	0	0
16/6/16	106	Yes	Parous	No	0	0	0	0
16/6/16	107	Yes	Parous	No	0	0	0	0
16/6/16	108	Yes	Parous	No	0	0	0	0
16/6/16	109	Yes	Parous	No	0	0	0	0
16/6/16	110	Yes	Parous	No	0	0	0	0
16/6/16	111	Yes	Parous	No	0	0	0	0
16/6/16	112	Yes	Parous	No	0	0	0	0
16/6/16	113	Yes	Parous	No	0	0	0	0
16/6/16	114	Yes	Parous	No	0	0	0	0
16/6/16	115	Yes	Parous	No	0	0	0	0
16/6/16	116	Yes	Parous	No	0	0	0	0
16/6/16	117	Yes	Parous	No	0	0	0	0
16/6/16	118	Yes	Parous	No	0	0	0	0
16/6/16	119	Yes	Parous	No	0	0	0	0
16/6/16	120	Yes	Parous	No	0	0	0	0
16/6/16	121	Yes	Parous	No	0	0	0	0
16/6/16	122	Yes	Parous	No	0	0	0	0
16/6/16	123	Yes	Parous	No	0	0	0	0
16/6/16	124	Yes	Parous	No	0	0	0	0
16/6/16	125	Yes	Nulliparous
16/6/16	126	Yes	Nulliparous
16/6/16	127	Yes	Nulliparous
16/6/16	128	Yes	Nulliparous
16/6/16	129	Yes	Nulliparous
16/6/16	130	Yes	Nulliparous
16/6/16	131	Yes	Nulliparous
16/6/16	132	Yes	Nulliparous
16/6/16	133	Yes	Nulliparous
16/6/16	134	Yes	Nulliparous
16/6/16	135	Yes	Nulliparous
16/6/16	136	Yes	Nulliparous
16/6/16	137	Yes	Nulliparous
16/6/16	138	Yes	Nulliparous
16/6/16	139	Yes	Nulliparous
16/6/16	140	Yes	Nulliparous
16/6/16	141	Yes	Nulliparous
16/6/16	142	Yes	Nulliparous
16/6/16	143	Yes	Nulliparous
16/6/16	144	Yes	Nulliparous
16/6/16	145	Yes	Nulliparous
16/6/16	146	Yes	Nulliparous
16/6/16	147	Yes	Nulliparous
16/6/16	148	Yes	Nulliparous
16/6/16	149	Yes	Nulliparous
16/6/16	150	Yes	Nulliparous
16/6/16	151	Yes	Nulliparous
16/6/16	152	Yes	Nulliparous
16/6/16	153	Yes	Nulliparous
16/6/16	154	Yes	Nulliparous
16/6/16	155	Yes	Nulliparous
16/6/16	156	Yes	Nulliparous
16/6/16	157	Yes	Nulliparous
16/6/16	158	Yes	Nulliparous
16/6/16	159	Yes	Nulliparous
16/6/16	160	Yes	Nulliparous
16/6/16	161	Yes	Nulliparous
16/6/16	162	Yes	Nulliparous
16/6/16	163	Yes	Nulliparous
16/6/16	164	Yes	Nulliparous
16/6/16	165	Yes	Nulliparous
16/6/16	166	Yes	Nulliparous
16/6/16	167	Yes	Nulliparous
16/6/16	168	Yes	Nulliparous
16/6/16	169	Yes	Nulliparous
16/6/16	170	Yes	Nulliparous
16/6/16	171	Yes	Nulliparous
16/6/16	172	Yes	Nulliparous
16/6/16	173	Yes	Nulliparous
16/6/16	174	Yes	Nulliparous
16/6/16	175	Yes	Nulliparous
16/6/16	176	Yes	Nulliparous
16/6/16	177	Yes	Nulliparous
16/6/16	178	Yes	Nulliparous
16/6/16	179	Yes	Nulliparous
16/6/16	180	Yes	Nulliparous
16/6/16	181	Yes	Nulliparous
16/6/16	182	Yes	Nulliparous
16/6/16	183	Yes	Nulliparous
16/6/16	184	Yes	Nulliparous
16/6/16	185	Yes	Nulliparous
16/6/16	186	Yes	Nulliparous
16/6/16	187	Yes	Nulliparous
16/6/16	188	Yes	Nulliparous
16/6/16	189	Yes	Nulliparous
16/6/16	190	Yes	Nulliparous
16/6/16	191	Yes	Nulliparous
16/6/16	192	Yes	Nulliparous
16/6/16	193	Yes	Nulliparous
16/6/16	194	Yes	Nulliparous
16/6/16	195	Yes	Nulliparous
16/6/16	196	Yes	Nulliparous
16/6/16	197	Yes	Nulliparous
16/6/16	198	Yes	Nulliparous
16/6/16	199	Yes	Nulliparous
16/6/16	200	Yes	Nulliparous
16/6/16	201	Yes	Nulliparous
16/6/16	202	Yes	Nulliparous
16/6/16	203	Yes	Nulliparous
16/6/16	204	Yes	Nulliparous
16/6/16	205	Yes	Nulliparous
16/6/16	206	Yes	Nulliparous
16/6/16	207	Yes	Nulliparous
16/6/16	208	Yes	Nulliparous
16/6/16	209	Yes	Nulliparous
16/6/16	210	Yes	Nulliparous
16/6/16	211	Yes	Nulliparous
16/6/16	212	Yes	Nulliparous
16/6/16	213	Yes	Nulliparous
16/6/16	214	Yes	Nulliparous
16/6/16	215	Yes	Nulliparous
16/6/16	216	Yes	Nulliparous
16/6/16	217	Yes	Nulliparous
16/6/16	218	Yes	Nulliparous
16/6/16	219	Yes	Nulliparous
16/6/16	220	Yes	Nulliparous
16/6/16	221	Yes	Nulliparous
16/6/16	222	Yes	Nulliparous
16/6/16	223	Yes	Nulliparous
16/6/16	224	Yes	Nulliparous
16/6/16	225	Yes	Nulliparous
16/6/16	226	Yes	Nulliparous
16/6/16	227	Yes	Nulliparous
16/6/16	228	Yes	Nulliparous
16/6/16	229	Yes	Nulliparous
16/6/16	230	Yes	Nulliparous
16/6/16	231	Yes	Nulliparous
16/6/16	232	Yes	Nulliparous
16/6/16	233	Yes	Nulliparous
16/6/16	234	Yes	Nulliparous
16/6/16	235	Yes	Nulliparous
16/6/16	236	Yes	Nulliparous
16/6/16	237	Yes	Nulliparous
16/6/16	238	Yes	Nulliparous
16/6/16	239	Yes	Nulliparous
16/6/16	240	Yes	Nulliparous
16/6/16	241	Yes	Nulliparous
16/6/16	242	Yes	Nulliparous
16/6/16	243	Yes	Nulliparous
16/6/16	244	Yes	Nulliparous
16/6/16	245	Yes	Nulliparous
16/6/16	246	Yes	Nulliparous
16/6/16	247	Yes	Nulliparous
16/6/16	248	Yes	Nulliparous
16/6/16	249	Yes	Nulliparous
16/6/16	250	Yes	Nulliparous
16/6/16	251	Yes	Nulliparous
16/6/16	252	Yes	Nulliparous
16/6/16	253	Yes	Nulliparous
16/6/16	254	Yes	Nulliparous
16/6/16	255	Yes	Nulliparous
16/6/16	256	Yes	Nulliparous
16/6/16	257	Yes	Nulliparous
16/6/16	258	Yes	Nulliparous
16/6/16	259	Yes	Nulliparous
16/6/16	260	Yes	Nulliparous
16/6/16	261	Yes	Nulliparous
16/6/16	262	Yes	Nulliparous
16/6/16	263	Yes	Nulliparous
16/6/16	264	Yes	Nulliparous
16/6/16	265	Yes	Nulliparous
16/6/16	266	Yes	Nulliparous
16/6/16	267	Yes	Nulliparous
16/6/16	268	Yes	Nulliparous
16/6/16	269	Yes	Nulliparous
16/6/16	270	Yes	Nulliparous
16/6/16	271	Yes	Nulliparous
16/6/16	272	Yes	Nulliparous
16/6/16	273	Yes	Nulliparous
16/6/16	274	Yes	Nulliparous
16/6/16	275	Yes	Nulliparous
16/6/16	276	Yes	Nulliparous
16/6/16	277	Yes	Nulliparous
16/6/16	278	Yes	Nulliparous
16/6/16	279	Yes	Nulliparous
16/6/16	280	Yes	Nulliparous
16/6/16	281	Yes	Nulliparous
16/6/16	282	Yes	Nulliparous
16/6/16	283	Yes	Nulliparous
16/6/16	284	Yes	Nulliparous
16/6/16	285	Yes	Nulliparous
16/6/16	286	Yes	Nulliparous
16/6/16	287	Yes	Nulliparous
16/6/16	288	Yes	Nulliparous
16/6/16	289	Yes	Nulliparous
16/6/16	290	Yes	Nulliparous
16/6/16	291	Yes	Nulliparous
16/6/16	292	Yes	Nulliparous
16/6/16	293	Yes	Nulliparous
16/6/16	294	Yes	Nulliparous
16/6/16	295	Yes	Nulliparous
16/6/16	296	Yes	Nulliparous
16/6/16	297	Yes	Nulliparous
16/6/16	298	Yes	Nulliparous
16/6/16	299	Yes	Nulliparous
16/6/16	300	Yes	Nulliparous
16/6/16	301	Yes	Nulliparous
16/6/16	302	Yes	Nulliparous
16/6/16	303	Yes	Nulliparous
16/6/16	304	Yes	Nulliparous
16/6/16	305	Yes	Nulliparous
16/6/16	306	Yes	Nulliparous
16/6/16	307	Yes	Nulliparous
16/6/16	308	Yes	Nulliparous
16/6/16	309	Yes	Nulliparous
16/6/16	310	Yes	Nulliparous
16/6/16	311	Yes	Nulliparous
16/6/16	312	Yes	Nulliparous
16/6/16	313	Yes	Nulliparous
16/6/16	314	Yes	Nulliparous
16/6/16	315	Yes	Nulliparous
16/6/16	316	Yes	Nulliparous
16/6/16	317	Yes	Nulliparous
16/6/16	318	Yes	Nulliparous
16/6/16	319	Yes	Nulliparous
16/6/16	320	Yes	Nulliparous
16/6/16	321	Yes	Nulliparous
16/6/16	322	Yes	Nulliparous
16/6/16	323	Yes	Nulliparous
16/6/16	324	Yes	Nulliparous
16/6/16	325	Yes	Nulliparous
16/6/16	326	Yes	Nulliparous
16/6/16	327	Yes	Nulliparous
16/6/16	328	Yes	Nulliparous
16/6/16	329	Yes	Nulliparous
16/6/16	330	Yes	Nulliparous
16/6/16	331	Yes	Nulliparous
16/6/16	332	Yes	Nulliparous
16/6/16	333	Yes	Nulliparous
16/6/16	334	Yes	Nulliparous
16/6/16	335	Yes	Nulliparous
16/6/16	336	Yes	Nulliparous
16/6/16	337	Yes	Nulliparous
16/6/16	338	Yes	Nulliparous
16/6/16	339	Yes	Nulliparous
16/6/16	340	Yes	Nulliparous
16/6/16	341	Yes	Nulliparous
16/6/16	342	Yes	Nulliparous
16/6/16	343	Yes	Nulliparous
16/6/16	344	Yes	Nulliparous
16/6/16	345	Yes	Nulliparous
16/6/16	346	Yes	Nulliparous
16/6/16	347	Yes	Nulliparous
16/6/16	348	Yes	Nulliparous
16/6/16	349	Yes	Nulliparous
16/6/16	350	Yes	Nulliparous
16/6/16	351	Yes	Nulliparous
16/6/16	352	Yes	Nulliparous
16/6/16	353	Yes	Nulliparous
16/6/16	354	Yes	Nulliparous
16/6/16	355	Yes	Nulliparous
16/6/16	356	Yes	Nulliparous
16/6/16	357	Yes	Nulliparous
16/6/16	358	Yes	Nulliparous
16/6/16	359	Yes	Nulliparous
16/6/16	360	Yes	Nulliparous
16/6/16	361	Yes	Nulliparous
16/6/16	362	Yes	Nulliparous
16/6/16	363	Yes	Nulliparous
16/6/16	364	Yes	Nulliparous
16/6/16	365	Yes	Nulliparous
16/6/16	366	Yes	Nulliparous
16/6/16	367	Yes	Nulliparous
16/6/16	368	Yes	Nulliparous
16/6/16	369	Yes	Nulliparous
16/6/16	370	Yes	Nulliparous
16/6/16	371	Yes	Nulliparous
16/6/16	372	Yes	Nulliparous
16/6/16	373	Yes	Nulliparous
16/6/16	374	Yes	Nulliparous
16/6/16	375	Yes	Nulliparous
16/6/16	376	Yes	Nulliparous
16/6/16	377	Yes	Nulliparous
16/6/16	378	Yes	Nulliparous
16/6/16	379	Yes	Nulliparous
16/6/16	380	Yes	Nulliparous
16/6/16	381	Yes	Nulliparous
16/6/16	382	Yes	Nulliparous
16/6/16	383	Yes	Nulliparous
16/6/16	384	Yes	Nulliparous
16/6/16	385	Yes	Nulliparous
16/6/16	386	Yes	Nulliparous
16/6/16	387	Yes	Nulliparous
16/6/16	388	Yes	Nulliparous
16/6/16	389	Yes	Nulliparous
16/6/16	390	Yes	Nulliparous
16/6/16	391	Yes	Nulliparous
16/6/16	392	Yes	Nulliparous
16/6/16	393	Yes	Nulliparous
16/6/16	394	Yes	Nulliparous
16/6/16	395	Yes	Nulliparous
16/6/16	396	Yes	Nulliparous
16/6/16	397	Yes	Nulliparous
16/6/16	398	Yes	Nulliparous
16/6/16	399	Yes	Nulliparous
16/6/16	400	Yes	Nulliparous
16/6/16	401	Yes	Nulliparous
16/6/16	402	Yes	Nulliparous
16/6/16	403	Yes	Nulliparous
16/6/16	404	Yes	Nulliparous
16/6/16	405	Yes	Nulliparous
16/6/16	406	Yes	Nulliparous
16/6/16	407	Yes	Nulliparous
16/6/16	408	Yes	Nulliparous
16/6/16	409	Yes	Nulliparous
16/6/16	410	Yes	Nulliparous
16/6/16	411	Yes	Nulliparous
16/6/16	412	Yes	Nulliparous
16/6/16	413	Yes	Nulliparous
16/6/16	414	Yes	Nulliparous
16/6/16	415	Yes	Nulliparous
16/6/16	416	Yes	Nulliparous
16/6/16	417	Yes	Nulliparous
16/6/16	418	Yes	Nulliparous
16/6/16	419	Yes	Nulliparous
16/6/16	420	Yes	Nulliparous
16/6/16	421	Yes	Nulliparous
16/6/16	422	Yes	Nulliparous
16/6/16	423	Yes	Nulliparous
16/6/16	424	Yes	Nulliparous
16/6/16	425	Yes	Nulliparous
16/6/16	426	Yes	Nulliparous
16/6/16	427	Yes	Nulliparous
16/6/16	428	Yes	Nulliparous
16/6/16	429	Yes	Nulliparous
16/6/16	430	Yes	Nulliparous
16/6/16	431	Yes	Nulliparous
16/6/16	432	Yes	Nulliparous
16/6/16	433	Yes	Nulliparous
16/6/16	434	Yes	Nulliparous
16/6/16	435	Yes	Nulliparous
16/6/16	436	Yes	Nulliparous
16/6/16	437	Yes	Nulliparous
16/6/16	438	Yes	Nulliparous
16/6/16	439	Yes	Nulliparous
16/6/16	440	Yes	Nulliparous
16/6/16	441	Yes	Nulliparous
16/6/16	442	Yes	Nulliparous
16/6/16	443	Yes	Nulliparous
16/6/16	444	Yes	Nulliparous
16/6/16	445	Yes	Nulliparous
16/6/16	446	Yes	Nulliparous
16/6/16	447	Yes	Nulliparous
16/6/16	448	Yes	Nulliparous
16/6/16	449	Yes	Nulliparous
16/6/16	450	Yes	Nulliparous
16/6/16	451	Yes	Nulliparous
16/6/16	452	Yes	Nulliparous
16/6/16	453	Yes	Nulliparous
16/6/16	454	Yes	Nulliparous
16/6/16	455	Yes	Nulliparous
16/6/16	456	Yes	Nulliparous
16/6/16	457	Yes	Nulliparous
16/6/16	458	Yes	Nulliparous
16/6/16	459	Yes	Nulliparous
16/6/16	460	Yes	Nulliparous
16/6/16	461	Yes	Nulliparous
16/6/16	462	Yes	Nulliparous
16/6/16	463	Yes	Nulliparous
16/6/16	464	Yes	Nulliparous
16/6/16	465	Yes	Nulliparous
16/6/16	466	Yes	Nulliparous
16/6/16	467	Yes	Nulliparous
16/6/16	468	Yes	Nulliparous
16/6/16	469	Yes	Nulliparous
16/6/16	470	Yes	Nulliparous
16/6/16	471	Yes	Nulliparous
16/6/16	472	Yes	Nulliparous
16/6/16	473	Yes	Nulliparous
16/6/16	474	Yes	Nulliparous
16/6/16	475	Yes	Nulliparous
16/6/16	476	Yes	Nulliparous
16/6/16	477	Yes	Nulliparous
16/6/16	478	Yes	Nulliparous
16/6/16	479	Yes	Nulliparous
16/6/16	480	Yes	Nulliparous
16/6/16	481	Yes	Nulliparous
16/6/16	482	Yes	Nulliparous
16/6/16	483	Yes	Nulliparous
16/6/16	484	Yes	Nulliparous
16/6/16	485	Yes	Nulliparous
16/6/16	486	Yes	Nulliparous
16/6/16	487	Yes	Nulliparous
16/6/16	488	Yes	Nulliparous
16/6/16	489	Yes	Nulliparous
16/6/16	490	Yes	Nulliparous
16/6/16	491	Yes	Nulliparous
16/6/16	492	Yes	Nulliparous
16/6/16	493	Yes	Nulliparous
16/6/16	494	Yes	Nulliparous
16/6/16	495	Yes	Nulliparous
16/6/16	496	Yes	Nulliparous
16/6/16	497	Yes	Nulliparous
16/6/16	498	Yes	Nulliparous
16/6/16	499	Yes	Nulliparous
16/6/16	500	Yes	Nulliparous
16/6/16	501	Yes	Nulliparous
16/6/16	502	Yes	Nulliparous
16/6/16	503	Yes	Nulliparous
16/6/16	504	Yes	Nulliparous
16/6/16	505	Yes	Nulliparous
16/6/16	506	Yes	Nulliparous
16/6/16	507	Yes	Nulliparous
16/6/16	508	Yes	Nulliparous
16/6/16	509	Yes	Nulliparous
16/6/16	510	Yes	Nulliparous
16/6/16	511	Yes	Nulliparous
16/6/16	512	Yes	Nulliparous
16/6/16	513	Yes	Nulliparous
16/6/16	514	Yes	Nulliparous
16/6/16	515	Yes	Nulliparous
16/6/16	516	Yes	Nulliparous
16/6/16	517	Yes	Nulliparous
16/6/16	518	Yes	Nulliparous
16/6/16	519	Yes	Nulliparous
16/6/16	520	Yes	Nulliparous
16/6/16	521	Yes	Nulliparous
16/6/16	522	Yes	Nulliparous
16/6/16	523	Yes	Nulliparous
16/6/16	524	Yes	Nulliparous
16/6/16	525	Yes	Nulliparous
16/6/16	526	Yes	Nulliparous
16/6/16	527	Yes	Nulliparous
16/6/16	528	Yes	Nulliparous
16/6/16	529	Yes	Nulliparous
16/6/16	530	Yes	Nulliparous
16/6/16	531	Yes	Nulliparous
16/6/16	532	Yes	Nulliparous
16/6/16	533	Yes	Nulliparous
16/6/16	534	Yes	Nulliparous
16/6/16	535	Yes	Nulliparous
16/6/16	536	Yes	Nulliparous
16/6/16	537	Yes	Nulliparous
16/6/16	538	Yes	Nulliparous
16/6/16	539	Yes	Nulliparous
16/6/16	540	Yes	Nulliparous
16/6/16	541	Yes	Nulliparous
16/6/16	542	Yes	Nulliparous
17/6/16	1	Yes	Parous	Yes	0	0	1	1
17/6/16	2	Yes	Parous	Yes	0	2	3	3
17/6/16	3	Yes	Parous	Yes	0	1	0	0
17/6/16	4	Yes	Parous	Yes	0	2	0	0
17/6/16	5	Yes	Parous	No	0	0	0	0
17/6/16	6	Yes	Parous	No	0	0	0	0
17/6/16	7	Yes	Parous	No	0	0	0	0
17/6/16	8	Yes	Parous	No	0	0	0	0
17/6/16	9	Yes	Parous	No	0	0	0	0
17/6/16	10	Yes	Parous	No	0	0	0	0
17/6/16	11	Yes	Parous	No	0	0	0	0
17/6/16	12	Yes	Parous	No	0	0	0	0
17/6/16	13	Yes	Parous	No	0	0	0	0
17/6/16	14	Yes	Parous	No	0	0	0	0
17/6/16	15	Yes	Parous	No	0	0	0	0
17/6/16	16	Yes	Parous	No	0	0	0	0
17/6/16	17	Yes	Parous	No	0	0	0	0
17/6/16	18	Yes	Parous	No	0	0	0	0
17/6/16	19	Yes	Parous	No	0	0	0	0
17/6/16	20	Yes	Parous	No	0	0	0	0
17/6/16	21	Yes	Parous	No	0	0	0	0
17/6/16	22	Yes	Parous	No	0	0	0	0
17/6/16	23	Yes	Parous	No	0	0	0	0
17/6/16	24	Yes	Parous	No	0	0	0	0
17/6/16	25	Yes	Parous	No	0	0	0	0
17/6/16	26	Yes	Parous	No	0	0	0	0
17/6/16	27	Yes	Parous	No	0	0	0	0
17/6/16	28	Yes	Parous	No	0	0	0	0
17/6/16	29	Yes	Parous	No	0	0	0	0
17/6/16	30	Yes	Parous	No	0	0	0	0
17/6/16	31	Yes	Parous	No	0	0	0	0
17/6/16	32	Yes	Parous	No	0	0	0	0
17/6/16	33	Yes	Parous	No	0	0	0	0
17/6/16	34	Yes	Parous	No	0	0	0	0
17/6/16	35	Yes	Parous	No	0	0	0	0
17/6/16	36	Yes	Parous	No	0	0	0	0
17/6/16	37	Yes	Parous	No	0	0	0	0
17/6/16	38	Yes	Parous	No	0	0	0	0
17/6/16	39	Yes	Parous	No	0	0	0	0
17/6/16	40	Yes	Parous	No	0	0	0	0
17/6/16	41	Yes	Parous	No	0	0	0	0
17/6/16	42	Yes	Parous	No	0	0	0	0
17/6/16	43	Yes	Parous	No	0	0	0	0
17/6/16	44	Yes	Parous	No	0	0	0	0
17/6/16	45	Yes	Parous	No	0	0	0	0
17/6/16	46	Yes	Parous	No	0	0	0	0
17/6/16	47	Yes	Parous	No	0	0	0	0
17/6/16	48	Yes	Parous	No	0	0	0	0
17/6/16	49	Yes	Parous	No	0	0	0	0
17/6/16	50	Yes	Parous	No	0	0	0	0
17/6/16	51	Yes	Parous	No	0	0	0	0
17/6/16	52	Yes	Parous	No	0	0	0	0
17/6/16	53	Yes	Parous	No	0	0	0	0
17/6/16	54	Yes	Parous	No	0	0	0	0
17/6/16	55	Yes	Parous	No	0	0	0	0
17/6/16	56	Yes	Parous	No	0	0	0	0
17/6/16	57	Yes	Parous	No	0	0	0	0
17/6/16	58	Yes	Parous	No	0	0	0	0
17/6/16	59	Yes	Parous	No	0	0	0	0
17/6/16	60	Yes	Parous	No	0	0	0	0
17/6/16	61	Yes	Parous	No	0	0	0	0
17/6/16	62	Yes	Parous	No	0	0	0	0
17/6/16	63	Yes	Parous	No	0	0	0	0
17/6/16	64	Yes	Parous	No	0	0	0	0
17/6/16	65	Yes	Parous	No	0	0	0	0
17/6/16	66	Yes	Parous	No	0	0	0	0
17/6/16	67	Yes	Parous	No	0	0	0	0
17/6/16	68	Yes	Parous	No	0	0	0	0
17/6/16	69	Yes	Parous	No	0	0	0	0
17/6/16	70	Yes	Parous	No	0	0	0	0
17/6/16	71	Yes	Parous	No	0	0	0	0
17/6/16	72	Yes	Parous	No	0	0	0	0
17/6/16	73	Yes	Parous	No	0	0	0	0
17/6/16	74	Yes	Parous	No	0	0	0	0
17/6/16	75	Yes	Parous	No	0	0	0	0
17/6/16	76	Yes	Parous	No	0	0	0	0
17/6/16	77	Yes	Parous	No	0	0	0	0
17/6/16	78	Yes	Parous	No	0	0	0	0
17/6/16	79	Yes	Parous	No	0	0	0	0
17/6/16	80	Yes	Parous	No	0	0	0	0
17/6/16	81	Yes	Parous	No	0	0	0	0
17/6/16	82	Yes	Parous	No	0	0	0	0
17/6/16	83	Yes	Parous	No	0	0	0	0
17/6/16	84	Yes	Parous	No	0	0	0	0
17/6/16	85	Yes	Parous	No	0	0	0	0
17/6/16	86	Yes	Parous	No	0	0	0	0
17/6/16	87	Yes	Parous	No	0	0	0	0
17/6/16	88	Yes	Parous	No	0	0	0	0
17/6/16	89	Yes	Parous	No	0	0	0	0
17/6/16	90	Yes	Parous	No	0	0	0	0
17/6/16	91	Yes	Parous	No	0	0	0	0
17/6/16	92	Yes	Parous	No	0	0	0	0
17/6/16	93	Yes	Parous	No	0	0	0	0
17/6/16	94	Yes	Parous	No	0	0	0	0
17/6/16	95	Yes	Parous	No	0	0	0	0
17/6/16	96	Yes	Parous	No	0	0	0	0
17/6/16	97	Yes	Parous	No	0	0	0	0
17/6/16	98	Yes	Parous	No	0	0	0	0
17/6/16	99	Yes	Parous	No	0	0	0	0
17/6/16	100	Yes	Parous	No	0	0	0	0
17/6/16	101	Yes	Parous	No	0	0	0	0
17/6/16	102	Yes	Parous	No	0	0	0	0
17/6/16	103	Yes	Parous	No	0	0	0	0
17/6/16	104	Yes	Parous	No	0	0	0	0
17/6/16	105	Yes	Parous	No	0	0	0	0
17/6/16	106	Yes	Parous	No	0	0	0	0
17/6/16	107	Yes	Parous	No	0	0	0	0
17/6/16	108	Yes	Parous	No	0	0	0	0
17/6/16	109	Yes	Parous	No	0	0	0	0
17/6/16	110	Yes	Parous	No	0	0	0	0
17/6/16	111	Yes	Parous	No	0	0	0	0
17/6/16	112	Yes	Parous	No	0	0	0	0
17/6/16	113	Yes	Parous	No	0	0	0	0
17/6/16	114	Yes	Parous	No	0	0	0	0
17/6/16	115	Yes	Parous	No	0	0	0	0
17/6/16	116	Yes	Parous	No	0	0	0	0
17/6/16	117	Yes	Parous	No	0	0	0	0
17/6/16	118	Yes	Parous	No	0	0	0	0
17/6/16	119	Yes	Parous	No	0	0	0	0
17/6/16	120	Yes	Parous	No	0	0	0	0
17/6/16	121	Yes	Parous	No	0	0	0	0
17/6/16	122	Yes	Parous	No	0	0	0	0
17/6/16	123	Yes	Parous	No	0	0	0	0
17/6/16	124	Yes	Parous	No	0	0	0	0
17/6/16	125	Yes	Parous	No	0	0	0	0
17/6/16	126	Yes	Parous	No	0	0	0	0
17/6/16	127	Yes	Parous	No	0	0	0	0
17/6/16	128	Yes	Parous	No	0	0	0	0
17/6/16	129	Yes	Parous	No	0	0	0	0
17/6/16	130	Yes	Parous	No	0	0	0	0
17/6/16	131	Yes	Parous	No	0	0	0	0
17/6/16	132	Yes	Parous	No	0	0	0	0
17/6/16	133	Yes	Parous	No	0	0	0	0
17/6/16	134	Yes	Parous	No	0	0	0	0
17/6/16	135	Yes	Parous	No	0	0	0	0
17/6/16	136	Yes	Parous	No	0	0	0	0
17/6/16	137	Yes	Parous	No	0	0	0	0
17/6/16	138	Yes	Parous	No	0	0	0	0
17/6/16	139	Yes	Parous	No	0	0	0	0
17/6/16	140	Yes	Parous	No	0	0	0	0
17/6/16	141	Yes	Parous	No	0	0	0	0
17/6/16	142	Yes	Parous	No	0	0	0	0
17/6/16	143	Yes	Parous	No	0	0	0	0
17/6/16	144	Yes	Parous	No	0	0	0	0
17/6/16	145	Yes	Parous	No	0	0	0	0
17/6/16	146	Yes	Parous	No	0	0	0	0
17/6/16	147	Yes	Parous	No	0	0	0	0
17/6/16	148	Yes	Parous	No	0	0	0	0
17/6/16	149	Yes	Parous	No	0	0	0	0
17/6/16	150	Yes	Parous	No	0	0	0	0
17/6/16	151	Yes	Parous	No	0	0	0	0
17/6/16	152	Yes	Parous	No	0	0	0	0
17/6/16	153	Yes	Parous	No	0	0	0	0
17/6/16	154	Yes	Parous	No	0	0	0	0
17/6/16	155	Yes	Parous	No	0	0	0	0
17/6/16	156	Yes	Parous	No	0	0	0	0
17/6/16	157	Yes	Parous	No	0	0	0	0
17/6/16	158	Yes	Parous	No	0	0	0	0
17/6/16	159	Yes	Parous	No	0	0	0	0
17/6/16	160	Yes	Parous	No	0	0	0	0
17/6/16	161	Yes	Parous	No	0	0	0	0
17/6/16	162	Yes	Nulliparous
17/6/16	163	Yes	Nulliparous
17/6/16	164	Yes	Nulliparous
17/6/16	165	Yes	Nulliparous
17/6/16	166	Yes	Nulliparous
17/6/16	167	Yes	Nulliparous
17/6/16	168	Yes	Nulliparous
17/6/16	169	Yes	Nulliparous
17/6/16	170	Yes	Nulliparous
17/6/16	171	Yes	Nulliparous
17/6/16	172	Yes	Nulliparous
17/6/16	173	Yes	Nulliparous
17/6/16	174	Yes	Nulliparous
17/6/16	175	Yes	Nulliparous
17/6/16	176	Yes	Nulliparous
17/6/16	177	Yes	Nulliparous
17/6/16	178	Yes	Nulliparous
17/6/16	179	Yes	Nulliparous
17/6/16	180	Yes	Nulliparous
17/6/16	181	Yes	Nulliparous
17/6/16	182	Yes	Nulliparous
17/6/16	183	Yes	Nulliparous
17/6/16	184	Yes	Nulliparous
17/6/16	185	Yes	Nulliparous
17/6/16	186	Yes	Nulliparous
17/6/16	187	Yes	Nulliparous
17/6/16	188	Yes	Nulliparous
17/6/16	189	Yes	Nulliparous
17/6/16	190	Yes	Nulliparous
17/6/16	191	Yes	Nulliparous
17/6/16	192	Yes	Nulliparous
17/6/16	193	Yes	Nulliparous
17/6/16	194	Yes	Nulliparous
17/6/16	195	Yes	Nulliparous
17/6/16	196	Yes	Nulliparous
17/6/16	197	Yes	Nulliparous
17/6/16	198	Yes	Nulliparous
17/6/16	199	Yes	Nulliparous
17/6/16	200	Yes	Nulliparous
17/6/16	201	Yes	Nulliparous
17/6/16	202	Yes	Nulliparous
17/6/16	203	Yes	Nulliparous
17/6/16	204	Yes	Nulliparous
17/6/16	205	Yes	Nulliparous
17/6/16	206	Yes	Nulliparous
17/6/16	207	Yes	Nulliparous
17/6/16	208	Yes	Nulliparous
17/6/16	209	Yes	Nulliparous
17/6/16	210	Yes	Nulliparous
17/6/16	211	Yes	Nulliparous
17/6/16	212	Yes	Nulliparous
17/6/16	213	Yes	Nulliparous
17/6/16	214	Yes	Nulliparous
17/6/16	215	Yes	Nulliparous
17/6/16	216	Yes	Nulliparous
17/6/16	217	Yes	Nulliparous
17/6/16	218	Yes	Nulliparous
17/6/16	219	Yes	Nulliparous
17/6/16	220	Yes	Nulliparous
17/6/16	221	Yes	Nulliparous
17/6/16	222	Yes	Nulliparous
17/6/16	223	Yes	Nulliparous
17/6/16	224	Yes	Nulliparous
17/6/16	225	Yes	Nulliparous
17/6/16	226	Yes	Nulliparous
17/6/16	227	Yes	Nulliparous
17/6/16	228	Yes	Nulliparous
17/6/16	229	Yes	Nulliparous
17/6/16	230	Yes	Nulliparous
17/6/16	231	Yes	Nulliparous
17/6/16	232	Yes	Nulliparous
17/6/16	233	Yes	Nulliparous
17/6/16	234	Yes	Nulliparous
17/6/16	235	Yes	Nulliparous
17/6/16	236	Yes	Nulliparous
17/6/16	237	Yes	Nulliparous
17/6/16	238	Yes	Nulliparous
17/6/16	239	Yes	Nulliparous
17/6/16	240	Yes	Nulliparous
17/6/16	241	Yes	Nulliparous
17/6/16	242	Yes	Nulliparous
17/6/16	243	Yes	Nulliparous
17/6/16	244	Yes	Nulliparous
17/6/16	245	Yes	Nulliparous
17/6/16	246	Yes	Nulliparous
17/6/16	247	Yes	Nulliparous
17/6/16	248	Yes	Nulliparous
17/6/16	249	Yes	Nulliparous
17/6/16	250	Yes	Nulliparous
17/6/16	251	Yes	Nulliparous
17/6/16	252	Yes	Nulliparous
17/6/16	253	Yes	Nulliparous
17/6/16	254	Yes	Nulliparous
17/6/16	255	Yes	Nulliparous
17/6/16	256	Yes	Nulliparous
17/6/16	257	Yes	Nulliparous
17/6/16	258	Yes	Nulliparous
17/6/16	259	Yes	Nulliparous
17/6/16	260	Yes	Nulliparous
17/6/16	261	Yes	Nulliparous
17/6/16	262	Yes	Nulliparous
17/6/16	263	Yes	Nulliparous
17/6/16	264	Yes	Nulliparous
17/6/16	265	Yes	Nulliparous
17/6/16	266	Yes	Nulliparous
17/6/16	267	Yes	Nulliparous
17/6/16	268	Yes	Nulliparous
17/6/16	269	Yes	Nulliparous
17/6/16	270	Yes	Nulliparous
17/6/16	271	Yes	Nulliparous
17/6/16	272	Yes	Nulliparous
17/6/16	273	Yes	Nulliparous
17/6/16	274	Yes	Nulliparous
17/6/16	275	Yes	Nulliparous
17/6/16	276	Yes	Nulliparous
17/6/16	277	Yes	Nulliparous
17/6/16	278	Yes	Nulliparous
17/6/16	279	Yes	Nulliparous
17/6/16	280	Yes	Nulliparous
17/6/16	281	Yes	Nulliparous
17/6/16	282	Yes	Nulliparous
17/6/16	283	Yes	Nulliparous
17/6/16	284	Yes	Nulliparous
17/6/16	285	Yes	Nulliparous
17/6/16	286	Yes	Nulliparous
17/6/16	287	Yes	Nulliparous
17/6/16	288	Yes	Nulliparous
17/6/16	289	Yes	Nulliparous
17/6/16	290	Yes	Nulliparous
17/6/16	291	Yes	Nulliparous
17/6/16	292	Yes	Nulliparous
17/6/16	293	Yes	Nulliparous
17/6/16	294	Yes	Nulliparous
17/6/16	295	Yes	Nulliparous
17/6/16	296	Yes	Nulliparous
17/6/16	297	Yes	Nulliparous
17/6/16	298	Yes	Nulliparous
17/6/16	299	Yes	Nulliparous
17/6/16	300	Yes	Nulliparous
17/6/16	301	Yes	Nulliparous
17/6/16	302	Yes	Nulliparous
17/6/16	303	Yes	Nulliparous
17/6/16	304	Yes	Nulliparous
17/6/16	305	Yes	Nulliparous
17/6/16	306	Yes	Nulliparous
17/6/16	307	Yes	Nulliparous
17/6/16	308	Yes	Nulliparous
17/6/16	309	Yes	Nulliparous
17/6/16	310	Yes	Nulliparous
17/6/16	311	Yes	Nulliparous
17/6/16	312	Yes	Nulliparous
17/6/16	313	Yes	Nulliparous
17/6/16	314	Yes	Nulliparous
17/6/16	315	Yes	Nulliparous
17/6/16	316	Yes	Nulliparous
17/6/16	317	Yes	Nulliparous
17/6/16	318	Yes	Nulliparous
17/6/16	319	Yes	Nulliparous
17/6/16	320	Yes	Nulliparous
17/6/16	321	Yes	Nulliparous
17/6/16	322	Yes	Nulliparous
17/6/16	323	Yes	Nulliparous
17/6/16	324	Yes	Nulliparous
17/6/16	325	Yes	Nulliparous
17/6/16	326	Yes	Nulliparous
17/6/16	327	Yes	Nulliparous
17/6/16	328	Yes	Nulliparous
17/6/16	329	Yes	Nulliparous
17/6/16	330	Yes	Nulliparous
17/6/16	331	Yes	Nulliparous
17/6/16	332	Yes	Nulliparous
17/6/16	333	Yes	Nulliparous
17/6/16	334	Yes	Nulliparous
17/6/16	335	Yes	Nulliparous
17/6/16	336	Yes	Nulliparous
17/6/16	337	Yes	Nulliparous
17/6/16	338	Yes	Nulliparous
17/6/16	339	Yes	Nulliparous
17/6/16	340	Yes	Nulliparous
17/6/16	341	Yes	Nulliparous
17/6/16	342	Yes	Nulliparous
17/6/16	343	Yes	Nulliparous
17/6/16	344	Yes	Nulliparous
17/6/16	345	Yes	Nulliparous
17/6/16	346	Yes	Nulliparous
17/6/16	347	Yes	Nulliparous
17/6/16	348	Yes	Nulliparous
17/6/16	349	Yes	Nulliparous
17/6/16	350	Yes	Nulliparous
17/6/16	351	Yes	Nulliparous
17/6/16	352	Yes	Nulliparous
17/6/16	353	Yes	Nulliparous
17/6/16	354	Yes	Nulliparous
17/6/16	355	Yes	Nulliparous
17/6/16	356	Yes	Nulliparous
17/6/16	357	Yes	Nulliparous
17/6/16	358	Yes	Nulliparous
17/6/16	359	Yes	Nulliparous
17/6/16	360	Yes	Nulliparous
17/6/16	361	Yes	Nulliparous
17/6/16	362	Yes	Nulliparous
17/6/16	363	Yes	Nulliparous
17/6/16	364	Yes	Nulliparous
17/6/16	365	Yes	Nulliparous
17/6/16	366	Yes	Nulliparous
17/6/16	367	Yes	Nulliparous
17/6/16	368	Yes	Nulliparous
17/6/16	369	Yes	Nulliparous
17/6/16	370	Yes	Nulliparous
17/6/16	371	Yes	Nulliparous
17/6/16	372	Yes	Nulliparous
17/6/16	373	Yes	Nulliparous
17/6/16	374	Yes	Nulliparous
17/6/16	375	Yes	Nulliparous
17/6/16	376	Yes	Nulliparous
17/6/16	377	Yes	Nulliparous
17/6/16	378	Yes	Nulliparous
17/6/16	379	Yes	Nulliparous
17/6/16	380	Yes	Nulliparous
17/6/16	381	Yes	Nulliparous
17/6/16	382	Yes	Nulliparous
17/6/16	383	Yes	Nulliparous
17/6/16	384	Yes	Nulliparous
17/6/16	385	Yes	Nulliparous
17/6/16	386	Yes	Nulliparous
17/6/16	387	Yes	Nulliparous
17/6/16	388	Yes	Nulliparous
17/6/16	389	Yes	Nulliparous
17/6/16	390	Yes	Nulliparous
17/6/16	391	Yes	Nulliparous
17/6/16	392	Yes	Nulliparous
17/6/16	393	Yes	Nulliparous
17/6/16	394	Yes	Nulliparous
17/6/16	395	Yes	Nulliparous
17/6/16	396	Yes	Nulliparous
17/6/16	397	Yes	Nulliparous
17/6/16	398	Yes	Nulliparous
17/6/16	399	Yes	Nulliparous
17/6/16	400	Yes	Nulliparous
17/6/16	401	Yes	Nulliparous
17/6/16	402	Yes	Nulliparous
17/6/16	403	Yes	Nulliparous
17/6/16	404	Yes	Nulliparous
17/6/16	405	Yes	Nulliparous
17/6/16	406	Yes	Nulliparous
17/6/16	407	Yes	Nulliparous
17/6/16	408	Yes	Nulliparous
17/6/16	409	Yes	Nulliparous
17/6/16	410	Yes	Nulliparous
17/6/16	411	Yes	Nulliparous
17/6/16	412	Yes	Nulliparous
17/6/16	413	Yes	Nulliparous
17/6/16	414	Yes	Nulliparous
17/6/16	415	Yes	Nulliparous
17/6/16	416	Yes	Nulliparous
17/6/16	417	Yes	Nulliparous
17/6/16	418	Yes	Nulliparous
17/6/16	419	Yes	Nulliparous
17/6/16	420	Yes	Nulliparous
17/6/16	421	Yes	Nulliparous
17/6/16	422	Yes	Nulliparous
17/6/16	423	Yes	Nulliparous
17/6/16	424	Yes	Nulliparous
17/6/16	425	Yes	Nulliparous
17/6/16	426	Yes	Nulliparous
17/6/16	427	Yes	Nulliparous
17/6/16	428	Yes	Nulliparous
17/6/16	429	Yes	Nulliparous
17/6/16	430	Yes	Nulliparous
17/6/16	431	Yes	Nulliparous
17/6/16	432	Yes	Nulliparous
17/6/16	433	Yes	Nulliparous
17/6/16	434	Yes	Nulliparous
17/6/16	435	Yes	Nulliparous
17/6/16	436	Yes	Nulliparous
17/6/16	437	Yes	Nulliparous
17/6/16	438	Yes	Nulliparous
17/6/16	439	Yes	Nulliparous
17/6/16	440	Yes	Nulliparous
17/6/16	441	Yes	Nulliparous
17/6/16	442	Yes	Nulliparous
17/6/16	443	Yes	Nulliparous
17/6/16	444	Yes	Nulliparous
17/6/16	445	Yes	Nulliparous
17/6/16	446	Yes	Nulliparous
17/6/16	447	Yes	Nulliparous
17/6/16	448	Yes	Nulliparous
17/6/16	449	Yes	Nulliparous
17/6/16	450	Yes	Nulliparous
17/6/16	451	Yes	Nulliparous
17/6/16	452	Yes	Nulliparous
17/6/16	453	Yes	Nulliparous
17/6/16	454	Yes	Nulliparous
17/6/16	455	Yes	Nulliparous
17/6/16	456	Yes	Nulliparous
17/6/16	457	Yes	Nulliparous
17/6/16	458	Yes	Nulliparous
17/6/16	459	Yes	Nulliparous
17/6/16	460	Yes	Nulliparous
17/6/16	461	Yes	Nulliparous
17/6/16	462	Yes	Nulliparous
17/6/16	463	Yes	Nulliparous
17/6/16	464	Yes	Nulliparous
17/6/16	465	Yes	Nulliparous
17/6/16	466	Yes	Nulliparous
17/6/16	467	Yes	Nulliparous
17/6/16	468	Yes	Nulliparous
17/6/16	469	Yes	Nulliparous
17/6/16	470	Yes	Nulliparous
17/6/16	471	Yes	Nulliparous
17/6/16	472	Yes	Nulliparous
17/6/16	473	Yes	Nulliparous
17/6/16	474	Yes	Nulliparous
17/6/16	475	Yes	Nulliparous
17/6/16	476	Yes	Nulliparous
17/6/16	477	Yes	Nulliparous
17/6/16	478	Yes	Nulliparous
17/6/16	479	Yes	Nulliparous
17/6/16	480	Yes	Nulliparous
17/6/16	481	Yes	Nulliparous
17/6/16	482	Yes	Nulliparous
17/6/16	483	Yes	Nulliparous
17/6/16	484	Yes	Nulliparous
17/6/16	485	Yes	Nulliparous
17/6/16	486	Yes	Nulliparous
17/6/16	487	Yes	Nulliparous
17/6/16	488	Yes	Nulliparous
17/6/16	489	Yes	Nulliparous
17/6/16	490	Yes	Nulliparous
17/6/16	491	Yes	Nulliparous
17/6/16	492	Yes	Nulliparous
17/6/16	493	Yes	Nulliparous
17/6/16	494	Yes	Nulliparous
17/6/16	495	Yes	Nulliparous
17/6/16	496	Yes	Nulliparous
17/6/16	497	Yes	Nulliparous
17/6/16	498	Yes	Nulliparous
17/6/16	499	Yes	Nulliparous
17/6/16	500	Yes	Nulliparous
17/6/16	501	Yes	Nulliparous
17/6/16	502	Yes	Nulliparous
17/6/16	503	Yes	Nulliparous
17/6/16	504	Yes	Nulliparous
17/6/16	505	Yes	Nulliparous
17/6/16	506	Yes	Nulliparous
17/6/16	507	Yes	Nulliparous
17/6/16	508	Yes	Nulliparous
17/6/16	509	Yes	Nulliparous
17/6/16	510	Yes	Nulliparous
17/6/16	511	Yes	Nulliparous
17/6/16	512	Yes	Nulliparous
17/6/16	513	Yes	Nulliparous
17/6/16	514	Yes	Nulliparous
17/6/16	515	Yes	Nulliparous
17/6/16	516	Yes	Nulliparous
17/6/16	517	Yes	Nulliparous
17/6/16	518	Yes	Nulliparous
17/6/16	519	Yes	Nulliparous
17/6/16	520	Yes	Nulliparous
17/6/16	521	Yes	Nulliparous
17/6/16	522	Yes	Nulliparous
17/6/16	523	Yes	Nulliparous
17/6/16	524	Yes	Nulliparous
17/6/16	525	Yes	Nulliparous
17/6/16	526	Yes	Nulliparous
17/6/16	527	Yes	Nulliparous
17/6/16	528	Yes	Nulliparous
17/6/16	529	Yes	Nulliparous
17/6/16	530	Yes	Nulliparous
17/6/16	531	Yes	Nulliparous
17/6/16	532	Yes	Nulliparous
17/6/16	533	Yes	Nulliparous
17/6/16	534	Yes	Nulliparous
17/6/16	535	Yes	Nulliparous
17/6/16	536	Yes	Nulliparous
17/6/16	537	Yes	Nulliparous
17/6/16	538	Yes	Nulliparous
17/6/16	539	Yes	Nulliparous
17/6/16	540	Yes	Nulliparous
17/6/16	541	Yes	Nulliparous
17/6/16	542	Yes	Nulliparous
17/6/16	543	Yes	Nulliparous
17/6/16	544	Yes	Nulliparous
17/6/16	545	Yes	Nulliparous
17/6/16	546	Yes	Nulliparous
17/6/16	547	Yes	Nulliparous
17/6/16	548	Yes	Nulliparous
17/6/16	549	Yes	Nulliparous
17/6/16	550	Yes	Nulliparous
17/6/16	551	Yes	Nulliparous
17/6/16	552	Yes	Nulliparous
17/6/16	553	Yes	Nulliparous
17/6/16	554	Yes	Nulliparous
17/6/16	555	Yes	Nulliparous
17/6/16	556	Yes	Nulliparous
17/6/16	557	Yes	Nulliparous
17/6/16	558	Yes	Nulliparous
17/6/16	559	Yes	Nulliparous
17/6/16	560	Yes	Nulliparous
17/6/16	561	Yes	Nulliparous
17/6/16	562	Yes	Nulliparous
17/6/16	563	Yes	Nulliparous
17/6/16	564	Yes	Nulliparous
17/6/16	565	Yes	Nulliparous
17/6/16	566	Yes	Nulliparous
17/6/16	567	Yes	Nulliparous
17/6/16	568	Yes	Nulliparous
17/6/16	569	Yes	Nulliparous
17/6/16	570	Yes	Nulliparous
17/6/16	571	Yes	Nulliparous
17/6/16	572	Yes	Nulliparous
17/6/16	573	Yes	Nulliparous
17/6/16	574	Yes	Nulliparous
17/6/16	575	Yes	Nulliparous
17/6/16	576	Yes	Nulliparous
17/6/16	577	Yes	Nulliparous
17/6/16	578	Yes	Nulliparous
17/6/16	579	Yes	Nulliparous
17/6/16	580	Yes	Nulliparous
17/6/16	581	Yes	Nulliparous
17/6/16	582	Yes	Nulliparous
17/6/16	583	Yes	Nulliparous
17/6/16	584	Yes	Nulliparous
17/6/16	585	Yes	Nulliparous
17/6/16	586	Yes	Nulliparous
17/6/16	587	Yes	Nulliparous
17/6/16	588	Yes	Nulliparous
17/6/16	589	Yes	Nulliparous
17/6/16	590	Yes	Nulliparous
17/6/16	591	Yes	Nulliparous
17/6/16	592	Yes	Nulliparous
17/6/16	593	Yes	Nulliparous
17/6/16	594	Yes	Nulliparous
17/6/16	595	Yes	Nulliparous
17/6/16	596	Yes	Nulliparous
17/6/16	597	Yes	Nulliparous
17/6/16	598	Yes	Nulliparous
17/6/16	599	Yes	Nulliparous
17/6/16	600	Yes	Nulliparous
17/6/16	601	Yes	Nulliparous
17/6/16	602	Yes	Nulliparous
17/6/16	603	Yes	Nulliparous
17/6/16	604	Yes	Nulliparous
17/6/16	605	Yes	Nulliparous
17/6/16	606	Yes	Nulliparous
17/6/16	607	Yes	Nulliparous
17/6/16	608	Yes	Nulliparous
17/6/16	609	Yes	Nulliparous
17/6/16	610	Yes	Nulliparous
17/6/16	611	Yes	Nulliparous
17/6/16	612	Yes	Nulliparous
17/6/16	613	Yes	Nulliparous
17/6/16	614	Yes	Nulliparous
17/6/16	615	Yes	Nulliparous
17/6/16	616	Yes	Nulliparous
17/6/16	617	Yes	Nulliparous
17/6/16	618	Yes	Nulliparous
17/6/16	619	Yes	Nulliparous
17/6/16	620	Yes	Nulliparous
17/6/16	621	Yes	Nulliparous
17/6/16	622	Yes	Nulliparous
17/6/16	623	Yes	Nulliparous
17/6/16	624	Yes	Nulliparous
17/6/16	625	Yes	Nulliparous
17/6/16	626	Yes	Nulliparous
17/6/16	627	Yes	Nulliparous
17/6/16	628	Yes	Nulliparous
17/6/16	629	Yes	Nulliparous
17/6/16	630	Yes	Nulliparous
17/6/16	631	Yes	Nulliparous
17/6/16	632	Yes	Nulliparous
17/6/16	633	Yes	Nulliparous
17/6/16	634	Yes	Nulliparous
17/6/16	635	Yes	Nulliparous
17/6/16	636	Yes	Nulliparous
17/6/16	637	Yes	Nulliparous
17/6/16	638	Yes	Nulliparous
17/6/16	639	Yes	Nulliparous
17/6/16	640	Yes	Nulliparous
17/6/16	641	Yes	Nulliparous
17/6/16	642	Yes	Nulliparous
17/6/16	643	Yes	Nulliparous
17/6/16	644	Yes	Nulliparous
17/6/16	645	Yes	Nulliparous
17/6/16	646	Yes	Nulliparous
17/6/16	647	Yes	Nulliparous
17/6/16	648	Yes	Nulliparous
17/6/16	649	Yes	Nulliparous
17/6/16	650	Yes	Nulliparous
17/6/16	651	Yes	Nulliparous
17/6/16	652	Yes	Nulliparous
17/6/16	653	Yes	Nulliparous
17/6/16	654	Yes	Nulliparous
17/6/16	655	Yes	Nulliparous
17/6/16	656	Yes	Nulliparous
17/6/16	657	Yes	Nulliparous
17/6/16	658	Yes	Nulliparous
17/6/16	659	Yes	Nulliparous
17/6/16	660	Yes	Nulliparous
17/6/16	661	Yes	Nulliparous
17/6/16	662	Yes	Nulliparous
17/6/16	663	Yes	Nulliparous
17/6/16	664	Yes	Nulliparous
17/6/16	665	Yes	Nulliparous
17/6/16	666	Yes	Nulliparous
17/6/16	667	Yes	Nulliparous
17/6/16	668	Yes	Nulliparous
17/6/16	669	Yes	Nulliparous
17/6/16	670	Yes	Nulliparous
17/6/16	671	Yes	Nulliparous
17/6/16	672	Yes	Nulliparous
17/6/16	673	Yes	Nulliparous
17/6/16	674	Yes	Nulliparous
17/6/16	675	Yes	Nulliparous
17/6/16	676	Yes	Nulliparous
17/6/16	677	Yes	Nulliparous
17/6/16	678	Yes	Nulliparous
17/6/16	679	Yes	Nulliparous
17/6/16	680	Yes	Nulliparous
17/6/16	681	Yes	Nulliparous
17/6/16	682	Yes	Nulliparous
17/6/16	683	Yes	Nulliparous
17/6/16	684	Yes	Nulliparous
17/6/16	685	Yes	Nulliparous
17/6/16	686	Yes	Nulliparous
17/6/16	687	Yes	Nulliparous
17/6/16	688	Yes	Nulliparous
17/6/16	689	Yes	Nulliparous
17/6/16	690	Yes	Nulliparous
17/6/16	691	Yes	Nulliparous
17/6/16	692	Yes	Nulliparous
17/6/16	693	Yes	Nulliparous
17/6/16	694	Yes	Nulliparous
17/6/16	695	Yes	Nulliparous
17/6/16	696	Yes	Nulliparous
17/6/16	697	Yes	Nulliparous
17/6/16	698	Yes	Nulliparous
17/6/16	699	Yes	Nulliparous
17/6/16	700	Yes	Nulliparous
17/6/16	701	Yes	Nulliparous
17/6/16	702	Yes	Nulliparous
17/6/16	703	Yes	Nulliparous
17/6/16	704	Yes	Nulliparous
17/6/16	705	Yes	Nulliparous
17/6/16	706	Yes	Nulliparous
17/6/16	707	Yes	Nulliparous
17/6/16	708	Yes	Nulliparous
17/6/16	709	Yes	Nulliparous
17/6/16	710	Yes	Nulliparous
17/6/16	711	Yes	Nulliparous
17/6/16	712	Yes	Nulliparous
17/6/16	713	Yes	Nulliparous
17/6/16	714	Yes	Nulliparous
17/6/16	715	Yes	Nulliparous
17/6/16	716	Yes	Nulliparous
17/6/16	717	Yes	Nulliparous
17/6/16	718	Yes	Nulliparous
17/6/16	719	Yes	Nulliparous
17/6/16	720	Yes	Nulliparous
17/6/16	721	Yes	Nulliparous
17/6/16	722	Yes	Nulliparous
17/6/16	723	Yes	Nulliparous
18/6/16	1	Yes	Parous	Yes	0	0	5	5
18/6/16	2	Yes	Parous	Yes	0	0	2	2
18/6/16	3	Yes	Parous	Yes	0	0	6	6
18/6/16	4	Yes	Parous	Yes	0	1	0	0
18/6/16	5	Yes	Parous	Yes	1	1	0	0
18/6/16	6	Yes	Parous	Yes	1	0	0	0
18/6/16	7	Yes	Parous	No	0	0	0	0
18/6/16	8	Yes	Parous	No	0	0	0	0
18/6/16	9	Yes	Parous	No	0	0	0	0
18/6/16	10	Yes	Parous	No	0	0	0	0
18/6/16	11	Yes	Parous	No	0	0	0	0
18/6/16	12	Yes	Parous	No	0	0	0	0
18/6/16	13	Yes	Parous	No	0	0	0	0
18/6/16	14	Yes	Parous	No	0	0	0	0
18/6/16	15	Yes	Parous	No	0	0	0	0
18/6/16	16	Yes	Parous	No	0	0	0	0
18/6/16	17	Yes	Parous	No	0	0	0	0
18/6/16	18	Yes	Parous	No	0	0	0	0
18/6/16	19	Yes	Parous	No	0	0	0	0
18/6/16	20	Yes	Parous	No	0	0	0	0
18/6/16	21	Yes	Parous	No	0	0	0	0
18/6/16	22	Yes	Parous	No	0	0	0	0
18/6/16	23	Yes	Parous	No	0	0	0	0
18/6/16	24	Yes	Parous	No	0	0	0	0
18/6/16	25	Yes	Parous	No	0	0	0	0
18/6/16	26	Yes	Parous	No	0	0	0	0
18/6/16	27	Yes	Parous	No	0	0	0	0
18/6/16	28	Yes	Parous	No	0	0	0	0
18/6/16	29	Yes	Parous	No	0	0	0	0
18/6/16	30	Yes	Parous	No	0	0	0	0
18/6/16	31	Yes	Parous	No	0	0	0	0
18/6/16	32	Yes	Parous	No	0	0	0	0
18/6/16	33	Yes	Parous	No	0	0	0	0
18/6/16	34	Yes	Parous	No	0	0	0	0
18/6/16	35	Yes	Parous	No	0	0	0	0
18/6/16	36	Yes	Parous	No	0	0	0	0
18/6/16	37	Yes	Parous	No	0	0	0	0
18/6/16	38	Yes	Parous	No	0	0	0	0
18/6/16	39	Yes	Parous	No	0	0	0	0
18/6/16	40	Yes	Parous	No	0	0	0	0
18/6/16	41	Yes	Parous	No	0	0	0	0
18/6/16	42	Yes	Parous	No	0	0	0	0
18/6/16	43	Yes	Parous	No	0	0	0	0
18/6/16	44	Yes	Parous	No	0	0	0	0
18/6/16	45	Yes	Parous	No	0	0	0	0
18/6/16	46	Yes	Parous	No	0	0	0	0
18/6/16	47	Yes	Parous	No	0	0	0	0
18/6/16	48	Yes	Parous	No	0	0	0	0
18/6/16	49	Yes	Parous	No	0	0	0	0
18/6/16	50	Yes	Parous	No	0	0	0	0
18/6/16	51	Yes	Parous	No	0	0	0	0
18/6/16	52	Yes	Parous	No	0	0	0	0
18/6/16	53	Yes	Parous	No	0	0	0	0
18/6/16	54	Yes	Parous	No	0	0	0	0
18/6/16	55	Yes	Parous	No	0	0	0	0
18/6/16	56	Yes	Parous	No	0	0	0	0
18/6/16	57	Yes	Parous	No	0	0	0	0
18/6/16	58	Yes	Parous	No	0	0	0	0
18/6/16	59	Yes	Parous	No	0	0	0	0
18/6/16	60	Yes	Parous	No	0	0	0	0
18/6/16	61	Yes	Parous	No	0	0	0	0
18/6/16	62	Yes	Parous	No	0	0	0	0
18/6/16	63	Yes	Parous	No	0	0	0	0
18/6/16	64	Yes	Parous	No	0	0	0	0
18/6/16	65	Yes	Parous	No	0	0	0	0
18/6/16	66	Yes	Parous	No	0	0	0	0
18/6/16	67	Yes	Parous	No	0	0	0	0
18/6/16	68	Yes	Parous	No	0	0	0	0
18/6/16	69	Yes	Parous	No	0	0	0	0
18/6/16	70	Yes	Parous	No	0	0	0	0
18/6/16	71	Yes	Parous	No	0	0	0	0
18/6/16	72	Yes	Parous	No	0	0	0	0
18/6/16	73	Yes	Parous	No	0	0	0	0
18/6/16	74	Yes	Parous	No	0	0	0	0
18/6/16	75	Yes	Parous	No	0	0	0	0
18/6/16	76	Yes	Parous	No	0	0	0	0
18/6/16	77	Yes	Parous	No	0	0	0	0
18/6/16	78	Yes	Parous	No	0	0	0	0
18/6/16	79	Yes	Parous	No	0	0	0	0
18/6/16	80	Yes	Parous	No	0	0	0	0
18/6/16	81	Yes	Parous	No	0	0	0	0
18/6/16	82	Yes	Parous	No	0	0	0	0
18/6/16	83	Yes	Parous	No	0	0	0	0
18/6/16	84	Yes	Parous	No	0	0	0	0
18/6/16	85	Yes	Parous	No	0	0	0	0
18/6/16	86	Yes	Parous	No	0	0	0	0
18/6/16	87	Yes	Parous	No	0	0	0	0
18/6/16	88	Yes	Parous	No	0	0	0	0
18/6/16	89	Yes	Parous	No	0	0	0	0
18/6/16	90	Yes	Parous	No	0	0	0	0
18/6/16	91	Yes	Parous	No	0	0	0	0
18/6/16	92	Yes	Parous	No	0	0	0	0
18/6/16	93	Yes	Parous	No	0	0	0	0
18/6/16	94	Yes	Parous	No	0	0	0	0
18/6/16	95	Yes	Parous	No	0	0	0	0
18/6/16	96	Yes	Parous	No	0	0	0	0
18/6/16	97	Yes	Parous	No	0	0	0	0
18/6/16	98	Yes	Parous	No	0	0	0	0
18/6/16	99	Yes	Parous	No	0	0	0	0
18/6/16	100	Yes	Parous	No	0	0	0	0
18/6/16	101	Yes	Parous	No	0	0	0	0
18/6/16	102	Yes	Parous	No	0	0	0	0
18/6/16	103	Yes	Parous	No	0	0	0	0
18/6/16	104	Yes	Parous	No	0	0	0	0
18/6/16	105	Yes	Parous	No	0	0	0	0
18/6/16	106	Yes	Parous	No	0	0	0	0
18/6/16	107	Yes	Parous	No	0	0	0	0
18/6/16	108	Yes	Parous	No	0	0	0	0
18/6/16	109	Yes	Parous	No	0	0	0	0
18/6/16	110	Yes	Parous	No	0	0	0	0
18/6/16	111	Yes	Parous	No	0	0	0	0
18/6/16	112	Yes	Parous	No	0	0	0	0
18/6/16	113	Yes	Parous	No	0	0	0	0
18/6/16	114	Yes	Parous	No	0	0	0	0
18/6/16	115	Yes	Parous	No	0	0	0	0
18/6/16	116	Yes	Parous	No	0	0	0	0
18/6/16	117	Yes	Parous	No	0	0	0	0
18/6/16	118	Yes	Parous	No	0	0	0	0
18/6/16	119	Yes	Parous	No	0	0	0	0
18/6/16	120	Yes	Parous	No	0	0	0	0
18/6/16	121	Yes	Parous	No	0	0	0	0
18/6/16	122	Yes	Parous	No	0	0	0	0
18/6/16	123	Yes	Parous	No	0	0	0	0
18/6/16	124	Yes	Parous	No	0	0	0	0
18/6/16	125	Yes	Parous	No	0	0	0	0
18/6/16	126	Yes	Parous	No	0	0	0	0
18/6/16	127	Yes	Parous	No	0	0	0	0
18/6/16	128	Yes	Parous	No	0	0	0	0
18/6/16	129	Yes	Parous	No	0	0	0	0
18/6/16	130	Yes	Parous	No	0	0	0	0
18/6/16	131	Yes	Parous	No	0	0	0	0
18/6/16	132	Yes	Parous	No	0	0	0	0
18/6/16	133	Yes	Parous	No	0	0	0	0
18/6/16	134	Yes	Parous	No	0	0	0	0
18/6/16	135	Yes	Parous	No	0	0	0	0
18/6/16	136	Yes	Parous	No	0	0	0	0
18/6/16	137	Yes	Parous	No	0	0	0	0
18/6/16	138	Yes	Parous	No	0	0	0	0
18/6/16	139	Yes	Parous	No	0	0	0	0
18/6/16	140	Yes	Parous	No	0	0	0	0
18/6/16	141	Yes	Parous	No	0	0	0	0
18/6/16	142	Yes	Parous	No	0	0	0	0
18/6/16	143	Yes	Parous	No	0	0	0	0
18/6/16	144	Yes	Parous	No	0	0	0	0
18/6/16	145	Yes	Parous	No	0	0	0	0
18/6/16	146	Yes	Parous	No	0	0	0	0
18/6/16	147	Yes	Parous	No	0	0	0	0
18/6/16	148	Yes	Parous	No	0	0	0	0
18/6/16	149	Yes	Parous	No	0	0	0	0
18/6/16	150	Yes	Parous	No	0	0	0	0
18/6/16	151	Yes	Parous	No	0	0	0	0
18/6/16	152	Yes	Parous	No	0	0	0	0
18/6/16	153	Yes	Parous	No	0	0	0	0
18/6/16	154	Yes	Parous	No	0	0	0	0
18/6/16	155	Yes	Parous	No	0	0	0	0
18/6/16	156	Yes	Parous	No	0	0	0	0
18/6/16	157	Yes	Parous	No	0	0	0	0
18/6/16	158	Yes	Parous	No	0	0	0	0
18/6/16	159	Yes	Parous	No	0	0	0	0
18/6/16	160	Yes	Parous	No	0	0	0	0
18/6/16	161	Yes	Parous	No	0	0	0	0
18/6/16	162	Yes	Parous	No	0	0	0	0
18/6/16	163	Yes	Parous	No	0	0	0	0
18/6/16	164	Yes	Parous	No	0	0	0	0
18/6/16	165	Yes	Parous	No	0	0	0	0
18/6/16	166	Yes	Parous	No	0	0	0	0
18/6/16	167	Yes	Parous	No	0	0	0	0
18/6/16	168	Yes	Parous	No	0	0	0	0
18/6/16	169	Yes	Parous	No	0	0	0	0
18/6/16	170	Yes	Parous	No	0	0	0	0
18/6/16	171	Yes	Parous	No	0	0	0	0
18/6/16	172	Yes	Parous	No	0	0	0	0
18/6/16	173	Yes	Parous	No	0	0	0	0
18/6/16	174	Yes	Parous	No	0	0	0	0
18/6/16	175	Yes	Parous	No	0	0	0	0
18/6/16	176	Yes	Parous	No	0	0	0	0
18/6/16	177	Yes	Parous	No	0	0	0	0
18/6/16	178	Yes	Parous	No	0	0	0	0
18/6/16	179	Yes	Parous	No	0	0	0	0
18/6/16	180	Yes	Parous	No	0	0	0	0
18/6/16	181	Yes	Parous	No	0	0	0	0
18/6/16	182	Yes	Nulliparous
18/6/16	183	Yes	Nulliparous
18/6/16	184	Yes	Nulliparous
18/6/16	185	Yes	Nulliparous
18/6/16	186	Yes	Nulliparous
18/6/16	187	Yes	Nulliparous
18/6/16	188	Yes	Nulliparous
18/6/16	189	Yes	Nulliparous
18/6/16	190	Yes	Nulliparous
18/6/16	191	Yes	Nulliparous
18/6/16	192	Yes	Nulliparous
18/6/16	193	Yes	Nulliparous
18/6/16	194	Yes	Nulliparous
18/6/16	195	Yes	Nulliparous
18/6/16	196	Yes	Nulliparous
18/6/16	197	Yes	Nulliparous
18/6/16	198	Yes	Nulliparous
18/6/16	199	Yes	Nulliparous
18/6/16	200	Yes	Nulliparous
18/6/16	201	Yes	Nulliparous
18/6/16	202	Yes	Nulliparous
18/6/16	203	Yes	Nulliparous
18/6/16	204	Yes	Nulliparous
18/6/16	205	Yes	Nulliparous
18/6/16	206	Yes	Nulliparous
18/6/16	207	Yes	Nulliparous
18/6/16	208	Yes	Nulliparous
18/6/16	209	Yes	Nulliparous
18/6/16	210	Yes	Nulliparous
18/6/16	211	Yes	Nulliparous
18/6/16	212	Yes	Nulliparous
18/6/16	213	Yes	Nulliparous
18/6/16	214	Yes	Nulliparous
18/6/16	215	Yes	Nulliparous
18/6/16	216	Yes	Nulliparous
18/6/16	217	Yes	Nulliparous
18/6/16	218	Yes	Nulliparous
18/6/16	219	Yes	Nulliparous
18/6/16	220	Yes	Nulliparous
18/6/16	221	Yes	Nulliparous
18/6/16	222	Yes	Nulliparous
18/6/16	223	Yes	Nulliparous
18/6/16	224	Yes	Nulliparous
18/6/16	225	Yes	Nulliparous
18/6/16	226	Yes	Nulliparous
18/6/16	227	Yes	Nulliparous
18/6/16	228	Yes	Nulliparous
18/6/16	229	Yes	Nulliparous
18/6/16	230	Yes	Nulliparous
18/6/16	231	Yes	Nulliparous
18/6/16	232	Yes	Nulliparous
18/6/16	233	Yes	Nulliparous
18/6/16	234	Yes	Nulliparous
18/6/16	235	Yes	Nulliparous
18/6/16	236	Yes	Nulliparous
18/6/16	237	Yes	Nulliparous
18/6/16	238	Yes	Nulliparous
18/6/16	239	Yes	Nulliparous
18/6/16	240	Yes	Nulliparous
18/6/16	241	Yes	Nulliparous
18/6/16	242	Yes	Nulliparous
18/6/16	243	Yes	Nulliparous
18/6/16	244	Yes	Nulliparous
18/6/16	245	Yes	Nulliparous
18/6/16	246	Yes	Nulliparous
18/6/16	247	Yes	Nulliparous
18/6/16	248	Yes	Nulliparous
18/6/16	249	Yes	Nulliparous
18/6/16	250	Yes	Nulliparous
18/6/16	251	Yes	Nulliparous
18/6/16	252	Yes	Nulliparous
18/6/16	253	Yes	Nulliparous
18/6/16	254	Yes	Nulliparous
18/6/16	255	Yes	Nulliparous
18/6/16	256	Yes	Nulliparous
18/6/16	257	Yes	Nulliparous
18/6/16	258	Yes	Nulliparous
18/6/16	259	Yes	Nulliparous
18/6/16	260	Yes	Nulliparous
18/6/16	261	Yes	Nulliparous
18/6/16	262	Yes	Nulliparous
18/6/16	263	Yes	Nulliparous
18/6/16	264	Yes	Nulliparous
18/6/16	265	Yes	Nulliparous
18/6/16	266	Yes	Nulliparous
18/6/16	267	Yes	Nulliparous
18/6/16	268	Yes	Nulliparous
18/6/16	269	Yes	Nulliparous
18/6/16	270	Yes	Nulliparous
18/6/16	271	Yes	Nulliparous
18/6/16	272	Yes	Nulliparous
18/6/16	273	Yes	Nulliparous
18/6/16	274	Yes	Nulliparous
18/6/16	275	Yes	Nulliparous
18/6/16	276	Yes	Nulliparous
18/6/16	277	Yes	Nulliparous
18/6/16	278	Yes	Nulliparous
18/6/16	279	Yes	Nulliparous
18/6/16	280	Yes	Nulliparous
18/6/16	281	Yes	Nulliparous
18/6/16	282	Yes	Nulliparous
18/6/16	283	Yes	Nulliparous
18/6/16	284	Yes	Nulliparous
18/6/16	285	Yes	Nulliparous
18/6/16	286	Yes	Nulliparous
18/6/16	287	Yes	Nulliparous
18/6/16	288	Yes	Nulliparous
18/6/16	289	Yes	Nulliparous
18/6/16	290	Yes	Nulliparous
18/6/16	291	Yes	Nulliparous
18/6/16	292	Yes	Nulliparous
18/6/16	293	Yes	Nulliparous
18/6/16	294	Yes	Nulliparous
18/6/16	295	Yes	Nulliparous
18/6/16	296	Yes	Nulliparous
18/6/16	297	Yes	Nulliparous
18/6/16	298	Yes	Nulliparous
18/6/16	299	Yes	Nulliparous
18/6/16	300	Yes	Nulliparous
18/6/16	301	Yes	Nulliparous
18/6/16	302	Yes	Nulliparous
18/6/16	303	Yes	Nulliparous
18/6/16	304	Yes	Nulliparous
18/6/16	305	Yes	Nulliparous
18/6/16	306	Yes	Nulliparous
18/6/16	307	Yes	Nulliparous
18/6/16	308	Yes	Nulliparous
18/6/16	309	Yes	Nulliparous
18/6/16	310	Yes	Nulliparous
18/6/16	311	Yes	Nulliparous
18/6/16	312	Yes	Nulliparous
18/6/16	313	Yes	Nulliparous
18/6/16	314	Yes	Nulliparous
18/6/16	315	Yes	Nulliparous
18/6/16	316	Yes	Nulliparous
18/6/16	317	Yes	Nulliparous
18/6/16	318	Yes	Nulliparous
18/6/16	319	Yes	Nulliparous
18/6/16	320	Yes	Nulliparous
18/6/16	321	Yes	Nulliparous
18/6/16	322	Yes	Nulliparous
18/6/16	323	Yes	Nulliparous
18/6/16	324	Yes	Nulliparous
18/6/16	325	Yes	Nulliparous
18/6/16	326	Yes	Nulliparous
18/6/16	327	Yes	Nulliparous
18/6/16	328	Yes	Nulliparous
18/6/16	329	Yes	Nulliparous
18/6/16	330	Yes	Nulliparous
18/6/16	331	Yes	Nulliparous
18/6/16	332	Yes	Nulliparous
18/6/16	333	Yes	Nulliparous
18/6/16	334	Yes	Nulliparous
18/6/16	335	Yes	Nulliparous
18/6/16	336	Yes	Nulliparous
18/6/16	337	Yes	Nulliparous
18/6/16	338	Yes	Nulliparous
18/6/16	339	Yes	Nulliparous
18/6/16	340	Yes	Nulliparous
18/6/16	341	Yes	Nulliparous
18/6/16	342	Yes	Nulliparous
18/6/16	343	Yes	Nulliparous
18/6/16	344	Yes	Nulliparous
18/6/16	345	Yes	Nulliparous
18/6/16	346	Yes	Nulliparous
18/6/16	347	Yes	Nulliparous
18/6/16	348	Yes	Nulliparous
18/6/16	349	Yes	Nulliparous
18/6/16	350	Yes	Nulliparous
18/6/16	351	Yes	Nulliparous
18/6/16	352	Yes	Nulliparous
18/6/16	353	Yes	Nulliparous
18/6/16	354	Yes	Nulliparous
18/6/16	355	Yes	Nulliparous
18/6/16	356	Yes	Nulliparous
18/6/16	357	Yes	Nulliparous
18/6/16	358	Yes	Nulliparous
18/6/16	359	Yes	Nulliparous
18/6/16	360	Yes	Nulliparous
18/6/16	361	Yes	Nulliparous
18/6/16	362	Yes	Nulliparous
18/6/16	363	Yes	Nulliparous
18/6/16	364	Yes	Nulliparous
18/6/16	365	Yes	Nulliparous
18/6/16	366	Yes	Nulliparous
18/6/16	367	Yes	Nulliparous
18/6/16	368	Yes	Nulliparous
18/6/16	369	Yes	Nulliparous
18/6/16	370	Yes	Nulliparous
18/6/16	371	Yes	Nulliparous
18/6/16	372	Yes	Nulliparous
18/6/16	373	Yes	Nulliparous
18/6/16	374	Yes	Nulliparous
18/6/16	375	Yes	Nulliparous
18/6/16	376	Yes	Nulliparous
18/6/16	377	Yes	Nulliparous
18/6/16	378	Yes	Nulliparous
18/6/16	379	Yes	Nulliparous
18/6/16	380	Yes	Nulliparous
18/6/16	381	Yes	Nulliparous
18/6/16	382	Yes	Nulliparous
18/6/16	383	Yes	Nulliparous
18/6/16	384	Yes	Nulliparous
18/6/16	385	Yes	Nulliparous
18/6/16	386	Yes	Nulliparous
18/6/16	387	Yes	Nulliparous
18/6/16	388	Yes	Nulliparous
18/6/16	389	Yes	Nulliparous
18/6/16	390	Yes	Nulliparous
18/6/16	391	Yes	Nulliparous
18/6/16	392	Yes	Nulliparous
18/6/16	393	Yes	Nulliparous
18/6/16	394	Yes	Nulliparous
18/6/16	395	Yes	Nulliparous
18/6/16	396	Yes	Nulliparous
18/6/16	397	Yes	Nulliparous
18/6/16	398	Yes	Nulliparous
18/6/16	399	Yes	Nulliparous
18/6/16	400	Yes	Nulliparous
18/6/16	401	Yes	Nulliparous
18/6/16	402	Yes	Nulliparous
18/6/16	403	Yes	Nulliparous
18/6/16	404	Yes	Nulliparous
18/6/16	405	Yes	Nulliparous
18/6/16	406	Yes	Nulliparous
18/6/16	407	Yes	Nulliparous
18/6/16	408	Yes	Nulliparous
18/6/16	409	Yes	Nulliparous
18/6/16	410	Yes	Nulliparous
18/6/16	411	Yes	Nulliparous
18/6/16	412	Yes	Nulliparous
18/6/16	413	Yes	Nulliparous
18/6/16	414	Yes	Nulliparous
18/6/16	415	Yes	Nulliparous
18/6/16	416	Yes	Nulliparous
18/6/16	417	Yes	Nulliparous
18/6/16	418	Yes	Nulliparous
18/6/16	419	Yes	Nulliparous
18/6/16	420	Yes	Nulliparous
18/6/16	421	Yes	Nulliparous
18/6/16	422	Yes	Nulliparous
18/6/16	423	Yes	Nulliparous
18/6/16	424	Yes	Nulliparous
18/6/16	425	Yes	Nulliparous
18/6/16	426	Yes	Nulliparous
18/6/16	427	Yes	Nulliparous
18/6/16	428	Yes	Nulliparous
18/6/16	429	Yes	Nulliparous
18/6/16	430	Yes	Nulliparous
18/6/16	431	Yes	Nulliparous
18/6/16	432	Yes	Nulliparous
18/6/16	433	Yes	Nulliparous
18/6/16	434	Yes	Nulliparous
18/6/16	435	Yes	Nulliparous
18/6/16	436	Yes	Nulliparous
18/6/16	437	Yes	Nulliparous
18/6/16	438	Yes	Nulliparous
18/6/16	439	Yes	Nulliparous
18/6/16	440	Yes	Nulliparous
18/6/16	441	Yes	Nulliparous
18/6/16	442	Yes	Nulliparous
18/6/16	443	Yes	Nulliparous
18/6/16	444	Yes	Nulliparous
18/6/16	445	Yes	Nulliparous
18/6/16	446	Yes	Nulliparous
18/6/16	447	Yes	Nulliparous
18/6/16	448	Yes	Nulliparous
18/6/16	449	Yes	Nulliparous
18/6/16	450	Yes	Nulliparous
18/6/16	451	Yes	Nulliparous
18/6/16	452	Yes	Nulliparous
18/6/16	453	Yes	Nulliparous
18/6/16	454	Yes	Nulliparous
18/6/16	455	Yes	Nulliparous
18/6/16	456	Yes	Nulliparous
18/6/16	457	Yes	Nulliparous
18/6/16	458	Yes	Nulliparous
18/6/16	459	Yes	Nulliparous
18/6/16	460	Yes	Nulliparous
18/6/16	461	Yes	Nulliparous
18/6/16	462	Yes	Nulliparous
18/6/16	463	Yes	Nulliparous
18/6/16	464	Yes	Nulliparous
18/6/16	465	Yes	Nulliparous
18/6/16	466	Yes	Nulliparous
18/6/16	467	Yes	Nulliparous
18/6/16	468	Yes	Nulliparous
18/6/16	469	Yes	Nulliparous
18/6/16	470	Yes	Nulliparous
18/6/16	471	Yes	Nulliparous
18/6/16	472	Yes	Nulliparous
18/6/16	473	Yes	Nulliparous
18/6/16	474	Yes	Nulliparous
18/6/16	475	Yes	Nulliparous
18/6/16	476	Yes	Nulliparous
18/6/16	477	Yes	Nulliparous
18/6/16	478	Yes	Nulliparous
18/6/16	479	Yes	Nulliparous
18/6/16	480	Yes	Nulliparous
18/6/16	481	Yes	Nulliparous
18/6/16	482	Yes	Nulliparous
18/6/16	483	Yes	Nulliparous
18/6/16	484	Yes	Nulliparous
18/6/16	485	Yes	Nulliparous
18/6/16	486	Yes	Nulliparous
18/6/16	487	Yes	Nulliparous
18/6/16	488	Yes	Nulliparous
18/6/16	489	Yes	Nulliparous
18/6/16	490	Yes	Nulliparous
18/6/16	491	Yes	Nulliparous
18/6/16	492	Yes	Nulliparous
18/6/16	493	Yes	Nulliparous
18/6/16	494	Yes	Nulliparous
18/6/16	495	Yes	Nulliparous
18/6/16	496	Yes	Nulliparous
18/6/16	497	Yes	Nulliparous
18/6/16	498	Yes	Nulliparous
18/6/16	499	Yes	Nulliparous
18/6/16	500	Yes	Nulliparous
18/6/16	501	Yes	Nulliparous
18/6/16	502	Yes	Nulliparous
18/6/16	503	Yes	Nulliparous
18/6/16	504	Yes	Nulliparous
18/6/16	505	Yes	Nulliparous
18/6/16	506	Yes	Nulliparous
18/6/16	507	Yes	Nulliparous
18/6/16	508	Yes	Nulliparous
18/6/16	509	Yes	Nulliparous
18/6/16	510	Yes	Nulliparous
18/6/16	511	Yes	Nulliparous
18/6/16	512	Yes	Nulliparous
18/6/16	513	Yes	Nulliparous
18/6/16	514	Yes	Nulliparous
18/6/16	515	Yes	Nulliparous
18/6/16	516	Yes	Nulliparous
18/6/16	517	Yes	Nulliparous
18/6/16	518	Yes	Nulliparous
18/6/16	519	Yes	Nulliparous
18/6/16	520	Yes	Nulliparous
18/6/16	521	Yes	Nulliparous
18/6/16	522	Yes	Nulliparous
18/6/16	523	Yes	Nulliparous
18/6/16	524	Yes	Nulliparous
18/6/16	525	Yes	Nulliparous
18/6/16	526	Yes	Nulliparous
18/6/16	527	Yes	Nulliparous
18/6/16	528	Yes	Nulliparous
18/6/16	529	Yes	Nulliparous
18/6/16	530	Yes	Nulliparous
18/6/16	531	Yes	Nulliparous
18/6/16	532	Yes	Nulliparous
18/6/16	533	Yes	Nulliparous
18/6/16	534	Yes	Nulliparous
18/6/16	535	Yes	Nulliparous
18/6/16	536	Yes	Nulliparous
18/6/16	537	Yes	Nulliparous
18/6/16	538	Yes	Nulliparous
18/6/16	539	Yes	Nulliparous
18/6/16	540	Yes	Nulliparous
18/6/16	541	Yes	Nulliparous
18/6/16	542	Yes	Nulliparous
18/6/16	543	Yes	Nulliparous
18/6/16	544	Yes	Nulliparous
18/6/16	545	Yes	Nulliparous
18/6/16	546	Yes	Nulliparous
18/6/16	547	Yes	Nulliparous
18/6/16	548	Yes	Nulliparous
18/6/16	549	Yes	Nulliparous
18/6/16	550	Yes	Nulliparous
18/6/16	551	Yes	Nulliparous
18/6/16	552	Yes	Nulliparous
18/6/16	553	Yes	Nulliparous
18/6/16	554	Yes	Nulliparous
18/6/16	555	Yes	Nulliparous
18/6/16	556	Yes	Nulliparous
18/6/16	557	Yes	Nulliparous
18/6/16	558	Yes	Nulliparous
18/6/16	559	Yes	Nulliparous
18/6/16	560	Yes	Nulliparous
18/6/16	561	Yes	Nulliparous
18/6/16	562	Yes	Nulliparous
18/6/16	563	Yes	Nulliparous
18/6/16	564	Yes	Nulliparous
18/6/16	565	Yes	Nulliparous
18/6/16	566	Yes	Nulliparous
18/6/16	567	Yes	Nulliparous
18/6/16	568	Yes	Nulliparous
18/6/16	569	Yes	Nulliparous
18/6/16	570	Yes	Nulliparous
18/6/16	571	Yes	Nulliparous
18/6/16	572	Yes	Nulliparous
18/6/16	573	Yes	Nulliparous
18/6/16	574	Yes	Nulliparous
18/6/16	575	Yes	Nulliparous
18/6/16	576	Yes	Nulliparous
18/6/16	577	Yes	Nulliparous
18/6/16	578	Yes	Nulliparous
18/6/16	579	Yes	Nulliparous
18/6/16	580	Yes	Nulliparous
18/6/16	581	Yes	Nulliparous
18/6/16	582	Yes	Nulliparous
18/6/16	583	Yes	Nulliparous
18/6/16	584	Yes	Nulliparous
18/6/16	585	Yes	Nulliparous
18/6/16	586	Yes	Nulliparous
18/6/16	587	Yes	Nulliparous
18/6/16	588	Yes	Nulliparous
18/6/16	589	Yes	Nulliparous
18/6/16	590	Yes	Nulliparous
18/6/16	591	Yes	Nulliparous
18/6/16	592	Yes	Nulliparous
18/6/16	593	Yes	Nulliparous
18/6/16	594	Yes	Nulliparous
18/6/16	595	Yes	Nulliparous
18/6/16	596	Yes	Nulliparous
18/6/16	597	Yes	Nulliparous
18/6/16	598	Yes	Nulliparous
18/6/16	599	Yes	Nulliparous
18/6/16	600	Yes	Nulliparous
18/6/16	601	Yes	Nulliparous
18/6/16	602	Yes	Nulliparous
18/6/16	603	Yes	Nulliparous
18/6/16	604	Yes	Nulliparous
18/6/16	605	Yes	Nulliparous
18/6/16	606	Yes	Nulliparous
18/6/16	607	Yes	Nulliparous
18/6/16	608	Yes	Nulliparous
18/6/16	609	Yes	Nulliparous
18/6/16	610	Yes	Nulliparous
18/6/16	611	Yes	Nulliparous
18/6/16	612	Yes	Nulliparous
18/6/16	613	Yes	Nulliparous
18/6/16	614	Yes	Nulliparous
18/6/16	615	Yes	Nulliparous
18/6/16	616	Yes	Nulliparous
18/6/16	617	Yes	Nulliparous
18/6/16	618	Yes	Nulliparous
18/6/16	619	Yes	Nulliparous
18/6/16	620	Yes	Nulliparous
18/6/16	621	Yes	Nulliparous
18/6/16	622	Yes	Nulliparous
18/6/16	623	Yes	Nulliparous
18/6/16	624	Yes	Nulliparous
18/6/16	625	Yes	Nulliparous
18/6/16	626	Yes	Nulliparous
18/6/16	627	Yes	Nulliparous
18/6/16	628	Yes	Nulliparous
18/6/16	629	Yes	Nulliparous
18/6/16	630	Yes	Nulliparous
18/6/16	631	Yes	Nulliparous
18/6/16	632	Yes	Nulliparous
18/6/16	633	Yes	Nulliparous
18/6/16	634	Yes	Nulliparous
18/6/16	635	Yes	Nulliparous
18/6/16	636	Yes	Nulliparous
18/6/16	637	Yes	Nulliparous
18/6/16	638	Yes	Nulliparous
18/6/16	639	Yes	Nulliparous
18/6/16	640	Yes	Nulliparous
18/6/16	641	Yes	Nulliparous
18/6/16	642	Yes	Nulliparous
18/6/16	643	Yes	Nulliparous
18/6/16	644	Yes	Nulliparous
18/6/16	645	Yes	Nulliparous
18/6/16	646	Yes	Nulliparous
18/6/16	647	Yes	Nulliparous
18/6/16	648	Yes	Nulliparous
18/6/16	649	Yes	Nulliparous
18/6/16	650	Yes	Nulliparous
18/6/16	651	Yes	Nulliparous
18/6/16	652	Yes	Nulliparous
18/6/16	653	Yes	Nulliparous
18/6/16	654	Yes	Nulliparous
18/6/16	655	Yes	Nulliparous
18/6/16	656	Yes	Nulliparous
18/6/16	657	Yes	Nulliparous
18/6/16	658	Yes	Nulliparous
18/6/16	659	Yes	Nulliparous
18/6/16	660	Yes	Nulliparous
18/6/16	661	Yes	Nulliparous
18/6/16	662	Yes	Nulliparous
18/6/16	663	Yes	Nulliparous
18/6/16	664	Yes	Nulliparous
18/6/16	665	Yes	Nulliparous
18/6/16	666	Yes	Nulliparous
18/6/16	667	Yes	Nulliparous
18/6/16	668	Yes	Nulliparous
18/6/16	669	Yes	Nulliparous
18/6/16	670	Yes	Nulliparous
18/6/16	671	Yes	Nulliparous
18/6/16	672	Yes	Nulliparous
18/6/16	673	Yes	Nulliparous
18/6/16	674	Yes	Nulliparous
18/6/16	675	Yes	Nulliparous
18/6/16	676	Yes	Nulliparous
18/6/16	677	Yes	Nulliparous
18/6/16	678	Yes	Nulliparous
18/6/16	679	Yes	Nulliparous
18/6/16	680	Yes	Nulliparous
18/6/16	681	Yes	Nulliparous
18/6/16	682	Yes	Nulliparous
18/6/16	683	Yes	Nulliparous
18/6/16	684	Yes	Nulliparous
18/6/16	685	Yes	Nulliparous
18/6/16	686	Yes	Nulliparous
18/6/16	687	Yes	Nulliparous
18/6/16	688	Yes	Nulliparous
18/6/16	689	Yes	Nulliparous
18/6/16	690	Yes	Nulliparous
18/6/16	691	Yes	Nulliparous
18/6/16	692	Yes	Nulliparous
18/6/16	693	Yes	Nulliparous
18/6/16	694	Yes	Nulliparous
18/6/16	695	Yes	Nulliparous
18/6/16	696	Yes	Nulliparous
18/6/16	697	Yes	Nulliparous
18/6/16	698	Yes	Nulliparous
18/6/16	699	Yes	Nulliparous
18/6/16	700	Yes	Nulliparous
18/6/16	701	Yes	Nulliparous
18/6/16	702	Yes	Nulliparous
18/6/16	703	Yes	Nulliparous
18/6/16	704	Yes	Nulliparous
18/6/16	705	Yes	Nulliparous
18/6/16	706	Yes	Nulliparous
18/6/16	707	Yes	Nulliparous
18/6/16	708	Yes	Nulliparous
18/6/16	709	Yes	Nulliparous
18/6/16	710	Yes	Nulliparous
18/6/16	711	Yes	Nulliparous
18/6/16	712	Yes	Nulliparous
18/6/16	713	Yes	Nulliparous
18/6/16	714	Yes	Nulliparous
18/6/16	715	Yes	Nulliparous
18/6/16	716	Yes	Nulliparous
18/6/16	717	Yes	Nulliparous
18/6/16	718	Yes	Nulliparous
18/6/16	719	Yes	Nulliparous
18/6/16	720	Yes	Nulliparous
18/6/16	721	Yes	Nulliparous
18/6/16	722	Yes	Nulliparous
18/6/16	723	Yes	Nulliparous
18/6/16	724	Yes	Nulliparous
18/6/16	725	Yes	Nulliparous
18/6/16	726	Yes	Nulliparous
18/6/16	727	Yes	Nulliparous
18/6/16	728	Yes	Nulliparous
18/6/16	729	Yes	Nulliparous
18/6/16	730	Yes	Nulliparous
18/6/16	731	Yes	Nulliparous
18/6/16	732	Yes	Nulliparous
18/6/16	733	Yes	Nulliparous
18/6/16	734	Yes	Nulliparous
[truncated: 536 more rows]

## Sheet: D30_Dissected_fly_Information
Date	SN	Dissected	Parity	Infected	L1	L2	L3	L3H
22/7/16	1	Yes	Parous	Yes	0	0	1	1
22/7/16	2	Yes	Parous	Yes	0	0	2	2
22/7/16	3	Yes	Parous	Yes	0	2	0	0
22/7/16	4	Yes	Parous	Yes	2	0	0	0
22/7/16	5	Yes	Parous	Yes	6	0	0	0
22/7/16	6	Yes	Parous	Yes	3	0	0	0
22/7/16	7	Yes	Parous	Yes	1	0	0	0
22/7/16	8	Yes	Parous	Yes	2	0	0	0
22/7/16	9	Yes	Parous	Yes	1	0	0	0
22/7/16	10	Yes	Parous	Yes	3	0	0	0
22/7/16	11	Yes	Parous	Yes	1	0	0	0
22/7/16	12	Yes	Parous	Yes	4	0	0	0
22/7/16	13	Yes	Parous	No	0	0	0	0
22/7/16	14	Yes	Parous	No	0	0	0	0
22/7/16	15	Yes	Parous	No	0	0	0	0
22/7/16	16	Yes	Parous	No	0	0	0	0
22/7/16	17	Yes	Parous	No	0	0	0	0
22/7/16	18	Yes	Parous	No	0	0	0	0
22/7/16	19	Yes	Parous	No	0	0	0	0
22/7/16	20	Yes	Parous	No	0	0	0	0
22/7/16	21	Yes	Parous	No	0	0	0	0
22/7/16	22	Yes	Parous	No	0	0	0	0
22/7/16	23	Yes	Parous	No	0	0	0	0
22/7/16	24	Yes	Parous	No	0	0	0	0
22/7/16	25	Yes	Parous	No	0	0	0	0
22/7/16	26	Yes	Parous	No	0	0	0	0
22/7/16	27	Yes	Parous	No	0	0	0	0
22/7/16	28	Yes	Parous	No	0	0	0	0
22/7/16	29	Yes	Parous	No	0	0	0	0
22/7/16	30	Yes	Parous	No	0	0	0	0
22/7/16	31	Yes	Parous	No	0	0	0	0
22/7/16	32	Yes	Parous	No	0	0	0	0
22/7/16	33	Yes	Parous	No	0	0	0	0
22/7/16	34	Yes	Parous	No	0	0	0	0
22/7/16	35	Yes	Parous	No	0	0	0	0
22/7/16	36	Yes	Parous	No	0	0	0	0
22/7/16	37	Yes	Parous	No	0	0	0	0
22/7/16	38	Yes	Parous	No	0	0	0	0
22/7/16	39	Yes	Parous	No	0	0	0	0
22/7/16	40	Yes	Parous	No	0	0	0	0
22/7/16	41	Yes	Parous	No	0	0	0	0
22/7/16	42	Yes	Parous	No	0	0	0	0
22/7/16	43	Yes	Parous	No	0	0	0	0
22/7/16	44	Yes	Parous	No	0	0	0	0
22/7/16	45	Yes	Parous	No	0	0	0	0
22/7/16	46	Yes	Parous	No	0	0	0	0
22/7/16	47	Yes	Parous	No	0	0	0	0
22/7/16	48	Yes	Parous	No	0	0	0	0
22/7/16	49	Yes	Parous	No	0	0	0	0
22/7/16	50	Yes	Parous	No	0	0	0	0
22/7/16	51	Yes	Parous	No	0	0	0	0
22/7/16	52	Yes	Parous	No	0	0	0	0
22/7/16	53	Yes	Parous	No	0	0	0	0
22/7/16	54	Yes	Parous	No	0	0	0	0
22/7/16	55	Yes	Parous	No	0	0	0	0
22/7/16	56	Yes	Parous	No	0	0	0	0
22/7/16	57	Yes	Parous	No	0	0	0	0
22/7/16	58	Yes	Parous	No	0	0	0	0
22/7/16	59	Yes	Parous	No	0	0	0	0
22/7/16	60	Yes	Parous	No	0	0	0	0
22/7/16	61	Yes	Parous	No	0	0	0	0
22/7/16	62	Yes	Parous	No	0	0	0	0
22/7/16	63	Yes	Parous	No	0	0	0	0
22/7/16	64	Yes	Parous	No	0	0	0	0
22/7/16	65	Yes	Parous	No	0	0	0	0
22/7/16	66	Yes	Parous	No	0	0	0	0
22/7/16	67	Yes	Parous	No	0	0	0	0
22/7/16	68	Yes	Parous	No	0	0	0	0
22/7/16	69	Yes	Parous	No	0	0	0	0
22/7/16	70	Yes	Parous	No	0	0	0	0
22/7/16	71	Yes	Parous	No	0	0	0	0
22/7/16	72	Yes	Parous	No	0	0	0	0
22/7/16	73	Yes	Parous	No	0	0	0	0
22/7/16	74	Yes	Parous	No	0	0	0	0
22/7/16	75	Yes	Parous	No	0	0	0	0
22/7/16	76	Yes	Parous	No	0	0	0	0
22/7/16	77	Yes	Parous	No	0	0	0	0
22/7/16	78	Yes	Parous	No	0	0	0	0
22/7/16	79	Yes	Parous	No	0	0	0	0
22/7/16	80	Yes	Parous	No	0	0	0	0
22/7/16	81	Yes	Parous	No	0	0	0	0
22/7/16	82	Yes	Parous	No	0	0	0	0
22/7/16	83	Yes	Parous	No	0	0	0	0
22/7/16	84	Yes	Parous	No	0	0	0	0
22/7/16	85	Yes	Parous	No	0	0	0	0
22/7/16	86	Yes	Parous	No	0	0	0	0
22/7/16	87	Yes	Parous	No	0	0	0	0
22/7/16	88	Yes	Parous	No	0	0	0	0
22/7/16	89	Yes	Parous	No	0	0	0	0
22/7/16	90	Yes	Parous	No	0	0	0	0
22/7/16	91	Yes	Parous	No	0	0	0	0
22/7/16	92	Yes	Parous	No	0	0	0	0
22/7/16	93	Yes	Parous	No	0	0	0	0
22/7/16	94	Yes	Parous	No	0	0	0	0
22/7/16	95	Yes	Parous	No	0	0	0	0
22/7/16	96	Yes	Parous	No	0	0	0	0
22/7/16	97	Yes	Parous	No	0	0	0	0
22/7/16	98	Yes	Parous	No	0	0	0	0
22/7/16	99	Yes	Parous	No	0	0	0	0
22/7/16	100	Yes	Parous	No	0	0	0	0
22/7/16	101	Yes	Parous	No	0	0	0	0
22/7/16	102	Yes	Parous	No	0	0	0	0
22/7/16	103	Yes	Parous	No	0	0	0	0
22/7/16	104	Yes	Parous	No	0	0	0	0
22/7/16	105	Yes	Parous	No	0	0	0	0
22/7/16	106	Yes	Parous	No	0	0	0	0
22/7/16	107	Yes	Parous	No	0	0	0	0
22/7/16	108	Yes	Parous	No	0	0	0	0
22/7/16	109	Yes	Parous	No	0	0	0	0
22/7/16	110	Yes	Parous	No	0	0	0	0
22/7/16	111	Yes	Parous	No	0	0	0	0
22/7/16	112	Yes	Parous	No	0	0	0	0
22/7/16	113	Yes	Parous	No	0	0	0	0
22/7/16	114	Yes	Parous	No	0	0	0	0
22/7/16	115	Yes	Parous	No	0	0	0	0
22/7/16	116	Yes	Parous	No	0	0	0	0
22/7/16	117	Yes	Parous	No	0	0	0	0
22/7/16	118	Yes	Parous	No	0	0	0	0
22/7/16	119	Yes	Parous	No	0	0	0	0
22/7/16	120	Yes	Parous	No	0	0	0	0
22/7/16	121	Yes	Parous	No	0	0	0	0
22/7/16	122	Yes	Parous	No	0	0	0	0
22/7/16	123	Yes	Parous	No	0	0	0	0
22/7/16	124	Yes	Parous	No	0	0	0	0
22/7/16	125	Yes	Parous	No	0	0	0	0
22/7/16	126	Yes	Parous	No	0	0	0	0
22/7/16	127	Yes	Parous	No	0	0	0	0
22/7/16	128	Yes	Parous	No	0	0	0	0
22/7/16	129	Yes	Parous	No	0	0	0	0
22/7/16	130	Yes	Parous	No	0	0	0	0
22/7/16	131	Yes	Parous	No	0	0	0	0
22/7/16	132	Yes	Parous	No	0	0	0	0
22/7/16	133	Yes	Parous	No	0	0	0	0
22/7/16	134	Yes	Parous	No	0	0	0	0
23/7/16	1	Yes	Parous	Yes	11	0	0	0
23/7/16	2	Yes	Parous	Yes	3	6	0	0
23/7/16	3	Yes	Parous	Yes	7	1	0	0
23/7/16	4	Yes	Parous	Yes	5	1	0	0
23/7/16	5	Yes	Parous	Yes	1	5	0	0
23/7/16	6	Yes	Parous	Yes	8	2	0	0
23/7/16	7	Yes	Parous	No	0	0	0	0
23/7/16	8	Yes	Parous	No	0	0	0	0
23/7/16	9	Yes	Parous	No	0	0	0	0
23/7/16	10	Yes	Parous	No	0	0	0	0
23/7/16	11	Yes	Parous	No	0	0	0	0
23/7/16	12	Yes	Parous	No	0	0	0	0
23/7/16	13	Yes	Parous	No	0	0	0	0
23/7/16	14	Yes	Parous	No	0	0	0	0
23/7/16	15	Yes	Parous	No	0	0	0	0
23/7/16	16	Yes	Parous	No	0	0	0	0
23/7/16	17	Yes	Parous	No	0	0	0	0
23/7/16	18	Yes	Parous	No	0	0	0	0
23/7/16	19	Yes	Parous	No	0	0	0	0
23/7/16	20	Yes	Parous	No	0	0	0	0
23/7/16	21	Yes	Parous	No	0	0	0	0
23/7/16	22	Yes	Parous	No	0	0	0	0
23/7/16	23	Yes	Parous	No	0	0	0	0
23/7/16	24	Yes	Parous	No	0	0	0	0
23/7/16	25	Yes	Parous	No	0	0	0	0
23/7/16	26	Yes	Parous	No	0	0	0	0
23/7/16	27	Yes	Parous	No	0	0	0	0
23/7/16	28	Yes	Parous	No	0	0	0	0
23/7/16	29	Yes	Parous	No	0	0	0	0
23/7/16	30	Yes	Parous	No	0	0	0	0
23/7/16	31	Yes	Parous	No	0	0	0	0
23/7/16	32	Yes	Parous	No	0	0	0	0
23/7/16	33	Yes	Parous	No	0	0	0	0
23/7/16	34	Yes	Parous	No	0	0	0	0
23/7/16	35	Yes	Parous	No	0	0	0	0
23/7/16	36	Yes	Parous	No	0	0	0	0
23/7/16	37	Yes	Parous	No	0	0	0	0
23/7/16	38	Yes	Parous	No	0	0	0	0
23/7/16	39	Yes	Parous	No	0	0	0	0
23/7/16	40	Yes	Parous	No	0	0	0	0
23/7/16	41	Yes	Parous	No	0	0	0	0
23/7/16	42	Yes	Parous	No	0	0	0	0
23/7/16	43	Yes	Parous	No	0	0	0	0
23/7/16	44	Yes	Parous	No	0	0	0	0
23/7/16	45	Yes	Parous	No	0	0	0	0
23/7/16	46	Yes	Parous	No	0	0	0	0
23/7/16	47	Yes	Parous	No	0	0	0	0
23/7/16	48	Yes	Parous	No	0	0	0	0
23/7/16	49	Yes	Parous	No	0	0	0	0
23/7/16	50	Yes	Parous	No	0	0	0	0
23/7/16	51	Yes	Parous	No	0	0	0	0
23/7/16	52	Yes	Parous	No	0	0	0	0
23/7/16	53	Yes	Parous	No	0	0	0	0
23/7/16	54	Yes	Parous	No	0	0	0	0
23/7/16	55	Yes	Parous	No	0	0	0	0
23/7/16	56	Yes	Parous	No	0	0	0	0
23/7/16	57	Yes	Parous	No	0	0	0	0
23/7/16	58	Yes	Parous	No	0	0	0	0
23/7/16	59	Yes	Parous	No	0	0	0	0
23/7/16	60	Yes	Parous	No	0	0	0	0
23/7/16	61	Yes	Parous	No	0	0	0	0
23/7/16	62	Yes	Parous	No	0	0	0	0
23/7/16	63	Yes	Parous	No	0	0	0	0
23/7/16	64	Yes	Parous	No	0	0	0	0
23/7/16	65	Yes	Parous	No	0	0	0	0
23/7/16	66	Yes	Parous	No	0	0	0	0
23/7/16	67	Yes	Parous	No	0	0	0	0
23/7/16	68	Yes	Parous	No	0	0	0	0
23/7/16	69	Yes	Parous	No	0	0	0	0
23/7/16	70	Yes	Parous	No	0	0	0	0
23/7/16	71	Yes	Parous	No	0	0	0	0
23/7/16	72	Yes	Parous	No	0	0	0	0
24/7/16	1	Yes	Parous	Yes	0	2	1	1
24/7/16	2	Yes	Parous	Yes	0	0	4	4
24/7/16	3	Yes	Parous	Yes	4	0	0	0
24/7/16	4	Yes	Parous	Yes	8	0	0	0
24/7/16	5	Yes	Parous	Yes	3	0	0	0
24/7/16	6	Yes	Parous	No	0	0	0	0
24/7/16	7	Yes	Parous	No	0	0	0	0
24/7/16	8	Yes	Parous	No	0	0	0	0
24/7/16	9	Yes	Parous	No	0	0	0	0
24/7/16	10	Yes	Parous	No	0	0	0	0
24/7/16	11	Yes	Parous	No	0	0	0	0
24/7/16	12	Yes	Parous	No	0	0	0	0
24/7/16	13	Yes	Parous	No	0	0	0	0
24/7/16	14	Yes	Parous	No	0	0	0	0
24/7/16	15	Yes	Parous	No	0	0	0	0
24/7/16	16	Yes	Parous	No	0	0	0	0
24/7/16	17	Yes	Parous	No	0	0	0	0
24/7/16	18	Yes	Parous	No	0	0	0	0
24/7/16	19	Yes	Parous	No	0	0	0	0
24/7/16	20	Yes	Parous	No	0	0	0	0
24/7/16	21	Yes	Parous	No	0	0	0	0
24/7/16	22	Yes	Parous	No	0	0	0	0
24/7/16	23	Yes	Parous	No	0	0	0	0
24/7/16	24	Yes	Parous	No	0	0	0	0
24/7/16	25	Yes	Parous	No	0	0	0	0
24/7/16	26	Yes	Parous	No	0	0	0	0
24/7/16	27	Yes	Parous	No	0	0	0	0
24/7/16	28	Yes	Parous	No	0	0	0	0
24/7/16	29	Yes	Parous	No	0	0	0	0
24/7/16	30	Yes	Parous	No	0	0	0	0
24/7/16	31	Yes	Parous	No	0	0	0	0
24/7/16	32	Yes	Parous	No	0	0	0	0
24/7/16	33	Yes	Parous	No	0	0	0	0
24/7/16	34	Yes	Parous	No	0	0	0	0
24/7/16	35	Yes	Parous	No	0	0	0	0
24/7/16	36	Yes	Parous	No	0	0	0	0
24/7/16	37	Yes	Parous	No	0	0	0	0
24/7/16	38	Yes	Parous	No	0	0	0	0
24/7/16	39	Yes	Parous	No	0	0	0	0
24/7/16	40	Yes	Parous	No	0	0	0	0
24/7/16	41	Yes	Parous	No	0	0	0	0
24/7/16	42	Yes	Parous	No	0	0	0	0
24/7/16	43	Yes	Parous	No	0	0	0	0
24/7/16	44	Yes	Parous	No	0	0	0	0
24/7/16	45	Yes	Parous	No	0	0	0	0
24/7/16	46	Yes	Parous	No	0	0	0	0
24/7/16	47	Yes	Parous	No	0	0	0	0
24/7/16	48	Yes	Parous	No	0	0	0	0
24/7/16	49	Yes	Parous	No	0	0	0	0
24/7/16	50	Yes	Parous	No	0	0	0	0
24/7/16	51	Yes	Parous	No	0	0	0	0
24/7/16	52	Yes	Parous	No	0	0	0	0
24/7/16	53	Yes	Parous	No	0	0	0	0
24/7/16	54	Yes	Parous	No	0	0	0	0
24/7/16	55	Yes	Parous	No	0	0	0	0
24/7/16	56	Yes	Parous	No	0	0	0	0
24/7/16	57	Yes	Parous	No	0	0	0	0
24/7/16	58	Yes	Parous	No	0	0	0	0
24/7/16	59	Yes	Parous	No	0	0	0	0
24/7/16	60	Yes	Parous	No	0	0	0	0
24/7/16	61	Yes	Parous	No	0	0	0	0
24/7/16	62	Yes	Parous	No	0	0	0	0
24/7/16	63	Yes	Parous	No	0	0	0	0
24/7/16	64	Yes	Parous	No	0	0	0	0
24/7/16	65	Yes	Parous	No	0	0	0	0
24/7/16	66	Yes	Parous	No	0	0	0	0
24/7/16	67	Yes	Parous	No	0	0	0	0
24/7/16	68	Yes	Parous	No	0	0	0	0
24/7/16	69	Yes	Parous	No	0	0	0	0
24/7/16	70	Yes	Parous	No	0	0	0	0
24/7/16	71	Yes	Parous	No	0	0	0	0
24/7/16	72	Yes	Parous	No	0	0	0	0
24/7/16	73	Yes	Parous	No	0	0	0	0
24/7/16	74	Yes	Parous	No	0	0	0	0
24/7/16	75	Yes	Parous	No	0	0	0	0
24/7/16	76	Yes	Parous	No	0	0	0	0
24/7/16	77	Yes	Parous	No	0	0	0	0
24/7/16	78	Yes	Parous	No	0	0	0	0
24/7/16	79	Yes	Parous	No	0	0	0	0
24/7/16	80	Yes	Parous	No	0	0	0	0
24/7/16	81	Yes	Parous	No	0	0	0	0
24/7/16	82	Yes	Parous	No	0	0	0	0
24/7/16	83	Yes	Parous	No	0	0	0	0
24/7/16	84	Yes	Parous	No	0	0	0	0
24/7/16	85	Yes	Parous	No	0	0	0	0
24/7/16	86	Yes	Parous	No	0	0	0	0
24/7/16	87	Yes	Parous	No	0	0	0	0
24/7/16	88	Yes	Parous	No	0	0	0	0
24/7/16	89	Yes	Parous	No	0	0	0	0
24/7/16	90	Yes	Parous	No	0	0	0	0
24/7/16	91	Yes	Parous	No	0	0	0	0
24/7/16	92	Yes	Parous	No	0	0	0	0
24/7/16	93	Yes	Parous	No	0	0	0	0
24/7/16	94	Yes	Parous	No	0	0	0	0
24/7/16	95	Yes	Parous	No	0	0	0	0
24/7/16	96	Yes	Parous	No	0	0	0	0
24/7/16	97	Yes	Parous	No	0	0	0	0
24/7/16	98	Yes	Parous	No	0	0	0	0
24/7/16	99	Yes	Parous	No	0	0	0	0
24/7/16	100	Yes	Parous	No	0	0	0	0
24/7/16	101	Yes	Parous	No	0	0	0	0
25/7/16	1	Yes	Parous	Yes	0	0	2	2
25/7/16	2	Yes	Parous	Yes	0	0	4	4
25/7/16	3	Yes	Parous	Yes	4	0	0	0
25/7/16	4	Yes	Parous	No	0	0	0	0
25/7/16	5	Yes	Parous	No	0	0	0	0
25/7/16	6	Yes	Parous	No	0	0	0	0
25/7/16	7	Yes	Parous	No	0	0	0	0
25/7/16	8	Yes	Parous	No	0	0	0	0
25/7/16	9	Yes	Parous	No	0	0	0	0
25/7/16	10	Yes	Parous	No	0	0	0	0
25/7/16	11	Yes	Parous	No	0	0	0	0
25/7/16	12	Yes	Parous	No	0	0	0	0
25/7/16	13	Yes	Parous	No	0	0	0	0
25/7/16	14	Yes	Parous	No	0	0	0	0
25/7/16	15	Yes	Parous	No	0	0	0	0
25/7/16	16	Yes	Parous	No	0	0	0	0
25/7/16	17	Yes	Parous	No	0	0	0	0
25/7/16	18	Yes	Parous	No	0	0	0	0
25/7/16	19	Yes	Parous	No	0	0	0	0
25/7/16	20	Yes	Parous	No	0	0	0	0
25/7/16	21	Yes	Parous	No	0	0	0	0
25/7/16	22	Yes	Parous	No	0	0	0	0
25/7/16	23	Yes	Parous	No	0	0	0	0
25/7/16	24	Yes	Parous	No	0	0	0	0
25/7/16	25	Yes	Parous	No	0	0	0	0
25/7/16	26	Yes	Parous	No	0	0	0	0
25/7/16	27	Yes	Parous	No	0	0	0	0
25/7/16	28	Yes	Parous	No	0	0	0	0
25/7/16	29	Yes	Parous	No	0	0	0	0
25/7/16	30	Yes	Parous	No	0	0	0	0
25/7/16	31	Yes	Parous	No	0	0	0	0
25/7/16	32	Yes	Parous	No	0	0	0	0
25/7/16	33	Yes	Parous	No	0	0	0	0
25/7/16	34	Yes	Parous	No	0	0	0	0
25/7/16	35	Yes	Parous	No	0	0	0	0
25/7/16	36	Yes	Parous	No	0	0	0	0
25/7/16	37	Yes	Parous	No	0	0	0	0
25/7/16	38	Yes	Parous	No	0	0	0	0
25/7/16	39	Yes	Parous	No	0	0	0	0
25/7/16	40	Yes	Parous	No	0	0	0	0
25/7/16	41	Yes	Parous	No	0	0	0	0
25/7/16	42	Yes	Parous	No	0	0	0	0
25/7/16	43	Yes	Parous	No	0	0	0	0
25/7/16	44	Yes	Parous	No	0	0	0	0
25/7/16	45	Yes	Parous	No	0	0	0	0
25/7/16	46	Yes	Parous	No	0	0	0	0
25/7/16	47	Yes	Parous	No	0	0	0	0
25/7/16	48	Yes	Parous	No	0	0	0	0
25/7/16	49	Yes	Parous	No	0	0	0	0
25/7/16	50	Yes	Parous	No	0	0	0	0
25/7/16	51	Yes	Parous	No	0	0	0	0
25/7/16	52	Yes	Parous	No	0	0	0	0
25/7/16	53	Yes	Parous	No	0	0	0	0
25/7/16	54	Yes	Parous	No	0	0	0	0
25/7/16	55	Yes	Parous	No	0	0	0	0
25/7/16	56	Yes	Parous	No	0	0	0	0
25/7/16	57	Yes	Parous	No	0	0	0	0
25/7/16	58	Yes	Parous	No	0	0	0	0
25/7/16	59	Yes	Parous	No	0	0	0	0
25/7/16	60	Yes	Parous	No	0	0	0	0
25/7/16	61	Yes	Parous	No	0	0	0	0
25/7/16	62	Yes	Parous	No	0	0	0	0
25/7/16	63	Yes	Parous	No	0	0	0	0
25/7/16	64	Yes	Parous	No	0	0	0	0
25/7/16	65	Yes	Parous	No	0	0	0	0
25/7/16	66	Yes	Parous	No	0	0	0	0
25/7/16	67	Yes	Parous	No	0	0	0	0
25/7/16	68	Yes	Parous	No	0	0	0	0
25/7/16	69	Yes	Parous	No	0	0	0	0
25/7/16	70	Yes	Parous	No	0	0	0	0
25/7/16	71	Yes	Parous	No	0	0	0	0
25/7/16	72	Yes	Parous	No	0	0	0	0
25/7/16	73	Yes	Parous	No	0	0	0	0
25/7/16	74	Yes	Parous	No	0	0	0	0
25/7/16	75	Yes	Parous	No	0	0	0	0
25/7/16	76	Yes	Parous	No	0	0	0	0
25/7/16	77	Yes	Parous	No	0	0	0	0
25/7/16	78	Yes	Parous	No	0	0	0	0
25/7/16	79	Yes	Parous	No	0	0	0	0
25/7/16	80	Yes	Parous	No	0	0	0	0
25/7/16	81	Yes	Parous	No	0	0	0	0
25/7/16	82	Yes	Parous	No	0	0	0	0
22/7/16	135	Yes	Nulliparous
22/7/16	136	Yes	Nulliparous
22/7/16	137	Yes	Nulliparous
22/7/16	138	Yes	Nulliparous
22/7/16	139	Yes	Nulliparous
22/7/16	140	Yes	Nulliparous
22/7/16	141	Yes	Nulliparous
22/7/16	142	Yes	Nulliparous
22/7/16	143	Yes	Nulliparous
22/7/16	144	Yes	Nulliparous
22/7/16	145	Yes	Nulliparous
22/7/16	146	Yes	Nulliparous
22/7/16	147	Yes	Nulliparous
22/7/16	148	Yes	Nulliparous
22/7/16	149	Yes	Nulliparous
22/7/16	150	Yes	Nulliparous
22/7/16	151	Yes	Nulliparous
22/7/16	152	Yes	Nulliparous
22/7/16	153	Yes	Nulliparous
22/7/16	154	Yes	Nulliparous
22/7/16	155	Yes	Nulliparous
22/7/16	156	Yes	Nulliparous
22/7/16	157	Yes	Nulliparous
22/7/16	158	Yes	Nulliparous
22/7/16	159	Yes	Nulliparous
22/7/16	160	Yes	Nulliparous
22/7/16	161	Yes	Nulliparous
22/7/16	162	Yes	Nulliparous
22/7/16	163	Yes	Nulliparous
22/7/16	164	Yes	Nulliparous
22/7/16	165	Yes	Nulliparous
22/7/16	166	Yes	Nulliparous
22/7/16	167	Yes	Nulliparous
22/7/16	168	Yes	Nulliparous
22/7/16	169	Yes	Nulliparous
22/7/16	170	Yes	Nulliparous
22/7/16	171	Yes	Nulliparous
22/7/16	172	Yes	Nulliparous
22/7/16	173	Yes	Nulliparous
22/7/16	174	Yes	Nulliparous
22/7/16	175	Yes	Nulliparous
22/7/16	176	Yes	Nulliparous
22/7/16	177	Yes	Nulliparous
22/7/16	178	Yes	Nulliparous
22/7/16	179	Yes	Nulliparous
22/7/16	180	Yes	Nulliparous
22/7/16	181	Yes	Nulliparous
22/7/16	182	Yes	Nulliparous
22/7/16	183	Yes	Nulliparous
22/7/16	184	Yes	Nulliparous
22/7/16	185	Yes	Nulliparous
22/7/16	186	Yes	Nulliparous
22/7/16	187	Yes	Nulliparous
22/7/16	188	Yes	Nulliparous
22/7/16	189	Yes	Nulliparous
22/7/16	190	Yes	Nulliparous
22/7/16	191	Yes	Nulliparous
22/7/16	192	Yes	Nulliparous
22/7/16	193	Yes	Nulliparous
22/7/16	194	Yes	Nulliparous
22/7/16	195	Yes	Nulliparous
22/7/16	196	Yes	Nulliparous
22/7/16	197	Yes	Nulliparous
22/7/16	198	Yes	Nulliparous
22/7/16	199	Yes	Nulliparous
22/7/16	200	Yes	Nulliparous
22/7/16	201	Yes	Nulliparous
22/7/16	202	Yes	Nulliparous
22/7/16	203	Yes	Nulliparous
22/7/16	204	Yes	Nulliparous
22/7/16	205	Yes	Nulliparous
22/7/16	206	Yes	Nulliparous
22/7/16	207	Yes	Nulliparous
22/7/16	208	Yes	Nulliparous
22/7/16	209	Yes	Nulliparous
22/7/16	210	Yes	Nulliparous
22/7/16	211	Yes	Nulliparous
22/7/16	212	Yes	Nulliparous
22/7/16	213	Yes	Nulliparous
22/7/16	214	Yes	Nulliparous
22/7/16	215	Yes	Nulliparous
22/7/16	216	Yes	Nulliparous
22/7/16	217	Yes	Nulliparous
22/7/16	218	Yes	Nulliparous
22/7/16	219	Yes	Nulliparous
22/7/16	220	Yes	Nulliparous
22/7/16	221	Yes	Nulliparous
22/7/16	222	Yes	Nulliparous
22/7/16	223	Yes	Nulliparous
22/7/16	224	Yes	Nulliparous
22/7/16	225	Yes	Nulliparous
22/7/16	226	Yes	Nulliparous
22/7/16	227	Yes	Nulliparous
22/7/16	228	Yes	Nulliparous
22/7/16	229	Yes	Nulliparous
22/7/16	230	Yes	Nulliparous
22/7/16	231	Yes	Nulliparous
22/7/16	232	Yes	Nulliparous
22/7/16	233	Yes	Nulliparous
22/7/16	234	Yes	Nulliparous
22/7/16	235	Yes	Nulliparous
22/7/16	236	Yes	Nulliparous
22/7/16	237	Yes	Nulliparous
22/7/16	238	Yes	Nulliparous
22/7/16	239	Yes	Nulliparous
22/7/16	240	Yes	Nulliparous
22/7/16	241	Yes	Nulliparous
22/7/16	242	Yes	Nulliparous
22/7/16	243	Yes	Nulliparous
22/7/16	244	Yes	Nulliparous
22/7/16	245	Yes	Nulliparous
22/7/16	246	Yes	Nulliparous
22/7/16	247	Yes	Nulliparous
22/7/16	248	Yes	Nulliparous
22/7/16	249	Yes	Nulliparous
22/7/16	250	Yes	Nulliparous
22/7/16	251	Yes	Nulliparous
22/7/16	252	Yes	Nulliparous
22/7/16	253	Yes	Nulliparous
22/7/16	254	Yes	Nulliparous
22/7/16	255	Yes	Nulliparous
22/7/16	256	Yes	Nulliparous
22/7/16	257	Yes	Nulliparous
22/7/16	258	Yes	Nulliparous
22/7/16	259	Yes	Nulliparous
22/7/16	260	Yes	Nulliparous
22/7/16	261	Yes	Nulliparous
22/7/16	262	Yes	Nulliparous
22/7/16	263	Yes	Nulliparous
22/7/16	264	Yes	Nulliparous
22/7/16	265	Yes	Nulliparous
22/7/16	266	Yes	Nulliparous
22/7/16	267	Yes	Nulliparous
22/7/16	268	Yes	Nulliparous
22/7/16	269	Yes	Nulliparous
22/7/16	270	Yes	Nulliparous
22/7/16	271	Yes	Nulliparous
22/7/16	272	Yes	Nulliparous
22/7/16	273	Yes	Nulliparous
22/7/16	274	Yes	Nulliparous
22/7/16	275	Yes	Nulliparous
22/7/16	276	Yes	Nulliparous
22/7/16	277	Yes	Nulliparous
22/7/16	278	Yes	Nulliparous
22/7/16	279	Yes	Nulliparous
22/7/16	280	Yes	Nulliparous
22/7/16	281	Yes	Nulliparous
22/7/16	282	Yes	Nulliparous
22/7/16	283	Yes	Nulliparous
22/7/16	284	Yes	Nulliparous
22/7/16	285	Yes	Nulliparous
22/7/16	286	Yes	Nulliparous
22/7/16	287	Yes	Nulliparous
22/7/16	288	Yes	Nulliparous
22/7/16	289	Yes	Nulliparous
22/7/16	290	Yes	Nulliparous
22/7/16	291	Yes	Nulliparous
22/7/16	292	Yes	Nulliparous
22/7/16	293	Yes	Nulliparous
22/7/16	294	Yes	Nulliparous
22/7/16	295	Yes	Nulliparous
22/7/16	296	Yes	Nulliparous
22/7/16	297	Yes	Nulliparous
22/7/16	298	Yes	Nulliparous
22/7/16	299	Yes	Nulliparous
22/7/16	300	Yes	Nulliparous
22/7/16	301	Yes	Nulliparous
22/7/16	302	Yes	Nulliparous
22/7/16	303	Yes	Nulliparous
22/7/16	304	Yes	Nulliparous
22/7/16	305	Yes	Nulliparous
22/7/16	306	Yes	Nulliparous
22/7/16	307	Yes	Nulliparous
22/7/16	308	Yes	Nulliparous
22/7/16	309	Yes	Nulliparous
22/7/16	310	Yes	Nulliparous
22/7/16	311	Yes	Nulliparous
22/7/16	312	Yes	Nulliparous
22/7/16	313	Yes	Nulliparous
22/7/16	314	Yes	Nulliparous
22/7/16	315	Yes	Nulliparous
22/7/16	316	Yes	Nulliparous
22/7/16	317	Yes	Nulliparous
22/7/16	318	Yes	Nulliparous
22/7/16	319	Yes	Nulliparous
22/7/16	320	Yes	Nulliparous
22/7/16	321	Yes	Nulliparous
22/7/16	322	Yes	Nulliparous
22/7/16	323	Yes	Nulliparous
22/7/16	324	Yes	Nulliparous
22/7/16	325	Yes	Nulliparous
22/7/16	326	Yes	Nulliparous
22/7/16	327	Yes	Nulliparous
22/7/16	328	Yes	Nulliparous
22/7/16	329	Yes	Nulliparous
22/7/16	330	Yes	Nulliparous
22/7/16	331	Yes	Nulliparous
22/7/16	332	Yes	Nulliparous
22/7/16	333	Yes	Nulliparous
22/7/16	334	Yes	Nulliparous
22/7/16	335	Yes	Nulliparous
22/7/16	336	Yes	Nulliparous
22/7/16	337	Yes	Nulliparous
22/7/16	338	Yes	Nulliparous
22/7/16	339	Yes	Nulliparous
22/7/16	340	Yes	Nulliparous
22/7/16	341	Yes	Nulliparous
22/7/16	342	Yes	Nulliparous
22/7/16	343	Yes	Nulliparous
22/7/16	344	Yes	Nulliparous
22/7/16	345	Yes	Nulliparous
22/7/16	346	Yes	Nulliparous
22/7/16	347	Yes	Nulliparous
22/7/16	348	Yes	Nulliparous
22/7/16	349	Yes	Nulliparous
22/7/16	350	Yes	Nulliparous
22/7/16	351	Yes	Nulliparous
22/7/16	352	Yes	Nulliparous
22/7/16	353	Yes	Nulliparous
22/7/16	354	Yes	Nulliparous
22/7/16	355	Yes	Nulliparous
22/7/16	356	Yes	Nulliparous
22/7/16	357	Yes	Nulliparous
22/7/16	358	Yes	Nulliparous
22/7/16	359	Yes	Nulliparous
22/7/16	360	Yes	Nulliparous
22/7/16	361	Yes	Nulliparous
22/7/16	362	Yes	Nulliparous
22/7/16	363	Yes	Nulliparous
22/7/16	364	Yes	Nulliparous
22/7/16	365	Yes	Nulliparous
22/7/16	366	Yes	Nulliparous
22/7/16	367	Yes	Nulliparous
22/7/16	368	Yes	Nulliparous
22/7/16	369	Yes	Nulliparous
22/7/16	370	Yes	Nulliparous
22/7/16	371	Yes	Nulliparous
22/7/16	372	Yes	Nulliparous
22/7/16	373	Yes	Nulliparous
22/7/16	374	Yes	Nulliparous
22/7/16	375	Yes	Nulliparous
22/7/16	376	Yes	Nulliparous
22/7/16	377	Yes	Nulliparous
22/7/16	378	Yes	Nulliparous
22/7/16	379	Yes	Nulliparous
22/7/16	380	Yes	Nulliparous
22/7/16	381	Yes	Nulliparous
22/7/16	382	Yes	Nulliparous
22/7/16	383	Yes	Nulliparous
22/7/16	384	Yes	Nulliparous
22/7/16	385	Yes	Nulliparous
22/7/16	386	Yes	Nulliparous
22/7/16	387	Yes	Nulliparous
22/7/16	388	Yes	Nulliparous
22/7/16	389	Yes	Nulliparous
22/7/16	390	Yes	Nulliparous
22/7/16	391	Yes	Nulliparous
22/7/16	392	Yes	Nulliparous
22/7/16	393	Yes	Nulliparous
22/7/16	394	Yes	Nulliparous
22/7/16	395	Yes	Nulliparous
22/7/16	396	Yes	Nulliparous
22/7/16	397	Yes	Nulliparous
22/7/16	398	Yes	Nulliparous
22/7/16	399	Yes	Nulliparous
22/7/16	400	Yes	Nulliparous
22/7/16	401	Yes	Nulliparous
22/7/16	402	Yes	Nulliparous
22/7/16	403	Yes	Nulliparous
22/7/16	404	Yes	Nulliparous
22/7/16	405	Yes	Nulliparous
22/7/16	406	Yes	Nulliparous
22/7/16	407	Yes	Nulliparous
22/7/16	408	Yes	Nulliparous
22/7/16	409	Yes	Nulliparous
22/7/16	410	Yes	Nulliparous
22/7/16	411	Yes	Nulliparous
22/7/16	412	Yes	Nulliparous
22/7/16	413	Yes	Nulliparous
22/7/16	414	Yes	Nulliparous
22/7/16	415	Yes	Nulliparous
22/7/16	416	Yes	Nulliparous
22/7/16	417	Yes	Nulliparous
22/7/16	418	Yes	Nulliparous
22/7/16	419	Yes	Nulliparous
22/7/16	420	Yes	Nulliparous
22/7/16	421	Yes	Nulliparous
22/7/16	422	Yes	Nulliparous
22/7/16	423	Yes	Nulliparous
22/7/16	424	Yes	Nulliparous
22/7/16	425	Yes	Nulliparous
22/7/16	426	Yes	Nulliparous
22/7/16	427	Yes	Nulliparous
22/7/16	428	Yes	Nulliparous
22/7/16	429	Yes	Nulliparous
22/7/16	430	Yes	Nulliparous
22/7/16	431	Yes	Nulliparous
22/7/16	432	Yes	Nulliparous
22/7/16	433	Yes	Nulliparous
22/7/16	434	Yes	Nulliparous
22/7/16	435	Yes	Nulliparous
22/7/16	436	Yes	Nulliparous
22/7/16	437	Yes	Nulliparous
22/7/16	438	Yes	Nulliparous
22/7/16	439	Yes	Nulliparous
22/7/16	440	Yes	Nulliparous
22/7/16	441	Yes	Nulliparous
22/7/16	442	Yes	Nulliparous
22/7/16	443	Yes	Nulliparous
22/7/16	444	Yes	Nulliparous
22/7/16	445	Yes	Nulliparous
22/7/16	446	Yes	Nulliparous
22/7/16	447	Yes	Nulliparous
22/7/16	448	Yes	Nulliparous
22/7/16	449	Yes	Nulliparous
22/7/16	450	Yes	Nulliparous
22/7/16	451	Yes	Nulliparous
22/7/16	452	Yes	Nulliparous
22/7/16	453	Yes	Nulliparous
22/7/16	454	Yes	Nulliparous
22/7/16	455	Yes	Nulliparous
22/7/16	456	Yes	Nulliparous
22/7/16	457	Yes	Nulliparous
22/7/16	458	Yes	Nulliparous
22/7/16	459	Yes	Nulliparous
22/7/16	460	Yes	Nulliparous
22/7/16	461	Yes	Nulliparous
22/7/16	462	Yes	Nulliparous
22/7/16	463	Yes	Nulliparous
22/7/16	464	Yes	Nulliparous
23/7/16	73	Yes	Nulliparous
23/7/16	74	Yes	Nulliparous
23/7/16	75	Yes	Nulliparous
23/7/16	76	Yes	Nulliparous
23/7/16	77	Yes	Nulliparous
23/7/16	78	Yes	Nulliparous
23/7/16	79	Yes	Nulliparous
23/7/16	80	Yes	Nulliparous
23/7/16	81	Yes	Nulliparous
23/7/16	82	Yes	Nulliparous
23/7/16	83	Yes	Nulliparous
23/7/16	84	Yes	Nulliparous
23/7/16	85	Yes	Nulliparous
23/7/16	86	Yes	Nulliparous
23/7/16	87	Yes	Nulliparous
23/7/16	88	Yes	Nulliparous
23/7/16	89	Yes	Nulliparous
23/7/16	90	Yes	Nulliparous
23/7/16	91	Yes	Nulliparous
23/7/16	92	Yes	Nulliparous
23/7/16	93	Yes	Nulliparous
23/7/16	94	Yes	Nulliparous
23/7/16	95	Yes	Nulliparous
23/7/16	96	Yes	Nulliparous
23/7/16	97	Yes	Nulliparous
23/7/16	98	Yes	Nulliparous
23/7/16	99	Yes	Nulliparous
23/7/16	100	Yes	Nulliparous
23/7/16	101	Yes	Nulliparous
23/7/16	102	Yes	Nulliparous
23/7/16	103	Yes	Nulliparous
23/7/16	104	Yes	Nulliparous
23/7/16	105	Yes	Nulliparous
23/7/16	106	Yes	Nulliparous
23/7/16	107	Yes	Nulliparous
23/7/16	108	Yes	Nulliparous
23/7/16	109	Yes	Nulliparous
23/7/16	110	Yes	Nulliparous
23/7/16	111	Yes	Nulliparous
23/7/16	112	Yes	Nulliparous
23/7/16	113	Yes	Nulliparous
23/7/16	114	Yes	Nulliparous
23/7/16	115	Yes	Nulliparous
23/7/16	116	Yes	Nulliparous
23/7/16	117	Yes	Nulliparous
23/7/16	118	Yes	Nulliparous
23/7/16	119	Yes	Nulliparous
23/7/16	120	Yes	Nulliparous
23/7/16	121	Yes	Nulliparous
23/7/16	122	Yes	Nulliparous
23/7/16	123	Yes	Nulliparous
23/7/16	124	Yes	Nulliparous
23/7/16	125	Yes	Nulliparous
23/7/16	126	Yes	Nulliparous
23/7/16	127	Yes	Nulliparous
23/7/16	128	Yes	Nulliparous
23/7/16	129	Yes	Nulliparous
23/7/16	130	Yes	Nulliparous
23/7/16	131	Yes	Nulliparous
23/7/16	132	Yes	Nulliparous
23/7/16	133	Yes	Nulliparous
23/7/16	134	Yes	Nulliparous
23/7/16	135	Yes	Nulliparous
23/7/16	136	Yes	Nulliparous
23/7/16	137	Yes	Nulliparous
23/7/16	138	Yes	Nulliparous
23/7/16	139	Yes	Nulliparous
23/7/16	140	Yes	Nulliparous
23/7/16	141	Yes	Nulliparous
23/7/16	142	Yes	Nulliparous
23/7/16	143	Yes	Nulliparous
23/7/16	144	Yes	Nulliparous
23/7/16	145	Yes	Nulliparous
23/7/16	146	Yes	Nulliparous
23/7/16	147	Yes	Nulliparous
23/7/16	148	Yes	Nulliparous
23/7/16	149	Yes	Nulliparous
23/7/16	150	Yes	Nulliparous
23/7/16	151	Yes	Nulliparous
23/7/16	152	Yes	Nulliparous
23/7/16	153	Yes	Nulliparous
23/7/16	154	Yes	Nulliparous
23/7/16	155	Yes	Nulliparous
23/7/16	156	Yes	Nulliparous
23/7/16	157	Yes	Nulliparous
23/7/16	158	Yes	Nulliparous
23/7/16	159	Yes	Nulliparous
23/7/16	160	Yes	Nulliparous
23/7/16	161	Yes	Nulliparous
23/7/16	162	Yes	Nulliparous
23/7/16	163	Yes	Nulliparous
23/7/16	164	Yes	Nulliparous
23/7/16	165	Yes	Nulliparous
23/7/16	166	Yes	Nulliparous
23/7/16	167	Yes	Nulliparous
23/7/16	168	Yes	Nulliparous
23/7/16	169	Yes	Nulliparous
23/7/16	170	Yes	Nulliparous
23/7/16	171	Yes	Nulliparous
23/7/16	172	Yes	Nulliparous
23/7/16	173	Yes	Nulliparous
23/7/16	174	Yes	Nulliparous
23/7/16	175	Yes	Nulliparous
23/7/16	176	Yes	Nulliparous
23/7/16	177	Yes	Nulliparous
23/7/16	178	Yes	Nulliparous
23/7/16	179	Yes	Nulliparous
23/7/16	180	Yes	Nulliparous
23/7/16	181	Yes	Nulliparous
23/7/16	182	Yes	Nulliparous
23/7/16	183	Yes	Nulliparous
23/7/16	184	Yes	Nulliparous
23/7/16	185	Yes	Nulliparous
23/7/16	186	Yes	Nulliparous
23/7/16	187	Yes	Nulliparous
23/7/16	188	Yes	Nulliparous
23/7/16	189	Yes	Nulliparous
23/7/16	190	Yes	Nulliparous
23/7/16	191	Yes	Nulliparous
23/7/16	192	Yes	Nulliparous
23/7/16	193	Yes	Nulliparous
23/7/16	194	Yes	Nulliparous
23/7/16	195	Yes	Nulliparous
23/7/16	196	Yes	Nulliparous
23/7/16	197	Yes	Nulliparous
23/7/16	198	Yes	Nulliparous
23/7/16	199	Yes	Nulliparous
23/7/16	200	Yes	Nulliparous
23/7/16	201	Yes	Nulliparous
23/7/16	202	Yes	Nulliparous
23/7/16	203	Yes	Nulliparous
23/7/16	204	Yes	Nulliparous
23/7/16	205	Yes	Nulliparous
23/7/16	206	Yes	Nulliparous
23/7/16	207	Yes	Nulliparous
23/7/16	208	Yes	Nulliparous
23/7/16	209	Yes	Nulliparous
23/7/16	210	Yes	Nulliparous
23/7/16	211	Yes	Nulliparous
23/7/16	212	Yes	Nulliparous
23/7/16	213	Yes	Nulliparous
23/7/16	214	Yes	Nulliparous
23/7/16	215	Yes	Nulliparous
23/7/16	216	Yes	Nulliparous
23/7/16	217	Yes	Nulliparous
23/7/16	218	Yes	Nulliparous
23/7/16	219	Yes	Nulliparous
23/7/16	220	Yes	Nulliparous
23/7/16	221	Yes	Nulliparous
23/7/16	222	Yes	Nulliparous
23/7/16	223	Yes	Nulliparous
23/7/16	224	Yes	Nulliparous
23/7/16	225	Yes	Nulliparous
23/7/16	226	Yes	Nulliparous
23/7/16	227	Yes	Nulliparous
23/7/16	228	Yes	Nulliparous
23/7/16	229	Yes	Nulliparous
23/7/16	230	Yes	Nulliparous
23/7/16	231	Yes	Nulliparous
23/7/16	232	Yes	Nulliparous
23/7/16	233	Yes	Nulliparous
23/7/16	234	Yes	Nulliparous
23/7/16	235	Yes	Nulliparous
23/7/16	236	Yes	Nulliparous
23/7/16	237	Yes	Nulliparous
23/7/16	238	Yes	Nulliparous
23/7/16	239	Yes	Nulliparous
23/7/16	240	Yes	Nulliparous
23/7/16	241	Yes	Nulliparous
23/7/16	242	Yes	Nulliparous
23/7/16	243	Yes	Nulliparous
23/7/16	244	Yes	Nulliparous
23/7/16	245	Yes	Nulliparous
23/7/16	246	Yes	Nulliparous
23/7/16	247	Yes	Nulliparous
23/7/16	248	Yes	Nulliparous
23/7/16	249	Yes	Nulliparous
23/7/16	250	Yes	Nulliparous
23/7/16	251	Yes	Nulliparous
23/7/16	252	Yes	Nulliparous
23/7/16	253	Yes	Nulliparous
23/7/16	254	Yes	Nulliparous
23/7/16	255	Yes	Nulliparous
23/7/16	256	Yes	Nulliparous
23/7/16	257	Yes	Nulliparous
23/7/16	258	Yes	Nulliparous
23/7/16	259	Yes	Nulliparous
23/7/16	260	Yes	Nulliparous
23/7/16	261	Yes	Nulliparous
23/7/16	262	Yes	Nulliparous
23/7/16	263	Yes	Nulliparous
23/7/16	264	Yes	Nulliparous
23/7/16	265	Yes	Nulliparous
23/7/16	266	Yes	Nulliparous
23/7/16	267	Yes	Nulliparous
23/7/16	268	Yes	Nulliparous
23/7/16	269	Yes	Nulliparous
23/7/16	270	Yes	Nulliparous
23/7/16	271	Yes	Nulliparous
23/7/16	272	Yes	Nulliparous
23/7/16	273	Yes	Nulliparous
23/7/16	274	Yes	Nulliparous
23/7/16	275	Yes	Nulliparous
23/7/16	276	Yes	Nulliparous
23/7/16	277	Yes	Nulliparous
23/7/16	278	Yes	Nulliparous
23/7/16	279	Yes	Nulliparous
23/7/16	280	Yes	Nulliparous
23/7/16	281	Yes	Nulliparous
23/7/16	282	Yes	Nulliparous
23/7/16	283	Yes	Nulliparous
23/7/16	284	Yes	Nulliparous
23/7/16	285	Yes	Nulliparous
23/7/16	286	Yes	Nulliparous
23/7/16	287	Yes	Nulliparous
23/7/16	288	Yes	Nulliparous
23/7/16	289	Yes	Nulliparous
23/7/16	290	Yes	Nulliparous
23/7/16	291	Yes	Nulliparous
23/7/16	292	Yes	Nulliparous
23/7/16	293	Yes	Nulliparous
23/7/16	294	Yes	Nulliparous
23/7/16	295	Yes	Nulliparous
23/7/16	296	Yes	Nulliparous
23/7/16	297	Yes	Nulliparous
23/7/16	298	Yes	Nulliparous
23/7/16	299	Yes	Nulliparous
23/7/16	300	Yes	Nulliparous
23/7/16	301	Yes	Nulliparous
23/7/16	302	Yes	Nulliparous
23/7/16	303	Yes	Nulliparous
23/7/16	304	Yes	Nulliparous
23/7/16	305	Yes	Nulliparous
23/7/16	306	Yes	Nulliparous
23/7/16	307	Yes	Nulliparous
23/7/16	308	Yes	Nulliparous
23/7/16	309	Yes	Nulliparous
23/7/16	310	Yes	Nulliparous
23/7/16	311	Yes	Nulliparous
23/7/16	312	Yes	Nulliparous
23/7/16	313	Yes	Nulliparous
23/7/16	314	Yes	Nulliparous
23/7/16	315	Yes	Nulliparous
23/7/16	316	Yes	Nulliparous
23/7/16	317	Yes	Nulliparous
23/7/16	318	Yes	Nulliparous
23/7/16	319	Yes	Nulliparous
23/7/16	320	Yes	Nulliparous
23/7/16	321	Yes	Nulliparous
23/7/16	322	Yes	Nulliparous
23/7/16	323	Yes	Nulliparous
23/7/16	324	Yes	Nulliparous
23/7/16	325	Yes	Nulliparous
23/7/16	326	Yes	Nulliparous
23/7/16	327	Yes	Nulliparous
23/7/16	328	Yes	Nulliparous
23/7/16	329	Yes	Nulliparous
23/7/16	330	Yes	Nulliparous
23/7/16	331	Yes	Nulliparous
23/7/16	332	Yes	Nulliparous
23/7/16	333	Yes	Nulliparous
23/7/16	334	Yes	Nulliparous
23/7/16	335	Yes	Nulliparous
23/7/16	336	Yes	Nulliparous
23/7/16	337	Yes	Nulliparous
23/7/16	338	Yes	Nulliparous
23/7/16	339	Yes	Nulliparous
23/7/16	340	Yes	Nulliparous
23/7/16	341	Yes	Nulliparous
23/7/16	342	Yes	Nulliparous
23/7/16	343	Yes	Nulliparous
23/7/16	344	Yes	Nulliparous
23/7/16	345	Yes	Nulliparous
23/7/16	346	Yes	Nulliparous
23/7/16	347	Yes	Nulliparous
23/7/16	348	Yes	Nulliparous
23/7/16	349	Yes	Nulliparous
23/7/16	350	Yes	Nulliparous
23/7/16	351	Yes	Nulliparous
23/7/16	352	Yes	Nulliparous
23/7/16	353	Yes	Nulliparous
23/7/16	354	Yes	Nulliparous
23/7/16	355	Yes	Nulliparous
23/7/16	356	Yes	Nulliparous
23/7/16	357	Yes	Nulliparous
23/7/16	358	Yes	Nulliparous
23/7/16	359	Yes	Nulliparous
23/7/16	360	Yes	Nulliparous
23/7/16	361	Yes	Nulliparous
23/7/16	362	Yes	Nulliparous
23/7/16	363	Yes	Nulliparous
23/7/16	364	Yes	Nulliparous
23/7/16	365	Yes	Nulliparous
23/7/16	366	Yes	Nulliparous
23/7/16	367	Yes	Nulliparous
24/7/16	102	Yes	Nulliparous
24/7/16	103	Yes	Nulliparous
24/7/16	104	Yes	Nulliparous
24/7/16	105	Yes	Nulliparous
24/7/16	106	Yes	Nulliparous
24/7/16	107	Yes	Nulliparous
24/7/16	108	Yes	Nulliparous
24/7/16	109	Yes	Nulliparous
24/7/16	110	Yes	Nulliparous
24/7/16	111	Yes	Nulliparous
24/7/16	112	Yes	Nulliparous
24/7/16	113	Yes	Nulliparous
24/7/16	114	Yes	Nulliparous
24/7/16	115	Yes	Nulliparous
24/7/16	116	Yes	Nulliparous
24/7/16	117	Yes	Nulliparous
24/7/16	118	Yes	Nulliparous
24/7/16	119	Yes	Nulliparous
24/7/16	120	Yes	Nulliparous
24/7/16	121	Yes	Nulliparous
24/7/16	122	Yes	Nulliparous
24/7/16	123	Yes	Nulliparous
24/7/16	124	Yes	Nulliparous
24/7/16	125	Yes	Nulliparous
24/7/16	126	Yes	Nulliparous
24/7/16	127	Yes	Nulliparous
24/7/16	128	Yes	Nulliparous
24/7/16	129	Yes	Nulliparous
24/7/16	130	Yes	Nulliparous
24/7/16	131	Yes	Nulliparous
24/7/16	132	Yes	Nulliparous
24/7/16	133	Yes	Nulliparous
24/7/16	134	Yes	Nulliparous
24/7/16	135	Yes	Nulliparous
24/7/16	136	Yes	Nulliparous
24/7/16	137	Yes	Nulliparous
24/7/16	138	Yes	Nulliparous
24/7/16	139	Yes	Nulliparous
24/7/16	140	Yes	Nulliparous
24/7/16	141	Yes	Nulliparous
24/7/16	142	Yes	Nulliparous
24/7/16	143	Yes	Nulliparous
24/7/16	144	Yes	Nulliparous
24/7/16	145	Yes	Nulliparous
24/7/16	146	Yes	Nulliparous
24/7/16	147	Yes	Nulliparous
24/7/16	148	Yes	Nulliparous
24/7/16	149	Yes	Nulliparous
24/7/16	150	Yes	Nulliparous
24/7/16	151	Yes	Nulliparous
24/7/16	152	Yes	Nulliparous
24/7/16	153	Yes	Nulliparous
24/7/16	154	Yes	Nulliparous
24/7/16	155	Yes	Nulliparous
24/7/16	156	Yes	Nulliparous
24/7/16	157	Yes	Nulliparous
24/7/16	158	Yes	Nulliparous
24/7/16	159	Yes	Nulliparous
24/7/16	160	Yes	Nulliparous
24/7/16	161	Yes	Nulliparous
24/7/16	162	Yes	Nulliparous
24/7/16	163	Yes	Nulliparous
24/7/16	164	Yes	Nulliparous
24/7/16	165	Yes	Nulliparous
24/7/16	166	Yes	Nulliparous
24/7/16	167	Yes	Nulliparous
24/7/16	168	Yes	Nulliparous
24/7/16	169	Yes	Nulliparous
24/7/16	170	Yes	Nulliparous
24/7/16	171	Yes	Nulliparous
24/7/16	172	Yes	Nulliparous
24/7/16	173	Yes	Nulliparous
24/7/16	174	Yes	Nulliparous
24/7/16	175	Yes	Nulliparous
24/7/16	176	Yes	Nulliparous
24/7/16	177	Yes	Nulliparous
24/7/16	178	Yes	Nulliparous
24/7/16	179	Yes	Nulliparous
24/7/16	180	Yes	Nulliparous
24/7/16	181	Yes	Nulliparous
24/7/16	182	Yes	Nulliparous
24/7/16	183	Yes	Nulliparous
24/7/16	184	Yes	Nulliparous
24/7/16	185	Yes	Nulliparous
24/7/16	186	Yes	Nulliparous
24/7/16	187	Yes	Nulliparous
24/7/16	188	Yes	Nulliparous
24/7/16	189	Yes	Nulliparous
24/7/16	190	Yes	Nulliparous
24/7/16	191	Yes	Nulliparous
24/7/16	192	Yes	Nulliparous
24/7/16	193	Yes	Nulliparous
24/7/16	194	Yes	Nulliparous
24/7/16	195	Yes	Nulliparous
24/7/16	196	Yes	Nulliparous
24/7/16	197	Yes	Nulliparous
24/7/16	198	Yes	Nulliparous
24/7/16	199	Yes	Nulliparous
24/7/16	200	Yes	Nulliparous
24/7/16	201	Yes	Nulliparous
24/7/16	202	Yes	Nulliparous
24/7/16	203	Yes	Nulliparous
24/7/16	204	Yes	Nulliparous
24/7/16	205	Yes	Nulliparous
24/7/16	206	Yes	Nulliparous
24/7/16	207	Yes	Nulliparous
24/7/16	208	Yes	Nulliparous
24/7/16	209	Yes	Nulliparous
24/7/16	210	Yes	Nulliparous
24/7/16	211	Yes	Nulliparous
24/7/16	212	Yes	Nulliparous
24/7/16	213	Yes	Nulliparous
24/7/16	214	Yes	Nulliparous
24/7/16	215	Yes	Nulliparous
24/7/16	216	Yes	Nulliparous
24/7/16	217	Yes	Nulliparous
24/7/16	218	Yes	Nulliparous
24/7/16	219	Yes	Nulliparous
24/7/16	220	Yes	Nulliparous
24/7/16	221	Yes	Nulliparous
24/7/16	222	Yes	Nulliparous
24/7/16	223	Yes	Nulliparous
24/7/16	224	Yes	Nulliparous
24/7/16	225	Yes	Nulliparous
24/7/16	226	Yes	Nulliparous
24/7/16	227	Yes	Nulliparous
24/7/16	228	Yes	Nulliparous
24/7/16	229	Yes	Nulliparous
24/7/16	230	Yes	Nulliparous
24/7/16	231	Yes	Nulliparous
24/7/16	232	Yes	Nulliparous
24/7/16	233	Yes	Nulliparous
24/7/16	234	Yes	Nulliparous
24/7/16	235	Yes	Nulliparous
24/7/16	236	Yes	Nulliparous
24/7/16	237	Yes	Nulliparous
24/7/16	238	Yes	Nulliparous
24/7/16	239	Yes	Nulliparous
24/7/16	240	Yes	Nulliparous
24/7/16	241	Yes	Nulliparous
24/7/16	242	Yes	Nulliparous
24/7/16	243	Yes	Nulliparous
24/7/16	244	Yes	Nulliparous
24/7/16	245	Yes	Nulliparous
24/7/16	246	Yes	Nulliparous
24/7/16	247	Yes	Nulliparous
24/7/16	248	Yes	Nulliparous
24/7/16	249	Yes	Nulliparous
24/7/16	250	Yes	Nulliparous
24/7/16	251	Yes	Nulliparous
24/7/16	252	Yes	Nulliparous
24/7/16	253	Yes	Nulliparous
24/7/16	254	Yes	Nulliparous
24/7/16	255	Yes	Nulliparous
24/7/16	256	Yes	Nulliparous
24/7/16	257	Yes	Nulliparous
24/7/16	258	Yes	Nulliparous
24/7/16	259	Yes	Nulliparous
24/7/16	260	Yes	Nulliparous
24/7/16	261	Yes	Nulliparous
24/7/16	262	Yes	Nulliparous
24/7/16	263	Yes	Nulliparous
24/7/16	264	Yes	Nulliparous
24/7/16	265	Yes	Nulliparous
24/7/16	266	Yes	Nulliparous
24/7/16	267	Yes	Nulliparous
24/7/16	268	Yes	Nulliparous
24/7/16	269	Yes	Nulliparous
24/7/16	270	Yes	Nulliparous
24/7/16	271	Yes	Nulliparous
24/7/16	272	Yes	Nulliparous
24/7/16	273	Yes	Nulliparous
24/7/16	274	Yes	Nulliparous
24/7/16	275	Yes	Nulliparous
24/7/16	276	Yes	Nulliparous
24/7/16	277	Yes	Nulliparous
24/7/16	278	Yes	Nulliparous
24/7/16	279	Yes	Nulliparous
24/7/16	280	Yes	Nulliparous
24/7/16	281	Yes	Nulliparous
24/7/16	282	Yes	Nulliparous
24/7/16	283	Yes	Nulliparous
24/7/16	284	Yes	Nulliparous
24/7/16	285	Yes	Nulliparous
24/7/16	286	Yes	Nulliparous
24/7/16	287	Yes	Nulliparous
24/7/16	288	Yes	Nulliparous
24/7/16	289	Yes	Nulliparous
24/7/16	290	Yes	Nulliparous
24/7/16	291	Yes	Nulliparous
24/7/16	292	Yes	Nulliparous
24/7/16	293	Yes	Nulliparous
24/7/16	294	Yes	Nulliparous
24/7/16	295	Yes	Nulliparous
24/7/16	296	Yes	Nulliparous
24/7/16	297	Yes	Nulliparous
24/7/16	298	Yes	Nulliparous
24/7/16	299	Yes	Nulliparous
24/7/16	300	Yes	Nulliparous
24/7/16	301	Yes	Nulliparous
24/7/16	302	Yes	Nulliparous
24/7/16	303	Yes	Nulliparous
24/7/16	304	Yes	Nulliparous
24/7/16	305	Yes	Nulliparous
24/7/16	306	Yes	Nulliparous
24/7/16	307	Yes	Nulliparous
24/7/16	308	Yes	Nulliparous
24/7/16	309	Yes	Nulliparous
24/7/16	310	Yes	Nulliparous
24/7/16	311	Yes	Nulliparous
24/7/16	312	Yes	Nulliparous
24/7/16	313	Yes	Nulliparous
24/7/16	314	Yes	Nulliparous
24/7/16	315	Yes	Nulliparous
24/7/16	316	Yes	Nulliparous
24/7/16	317	Yes	Nulliparous
24/7/16	318	Yes	Nulliparous
24/7/16	319	Yes	Nulliparous
24/7/16	320	Yes	Nulliparous
24/7/16	321	Yes	Nulliparous
24/7/16	322	Yes	Nulliparous
24/7/16	323	Yes	Nulliparous
24/7/16	324	Yes	Nulliparous
24/7/16	325	Yes	Nulliparous
24/7/16	326	Yes	Nulliparous
24/7/16	327	Yes	Nulliparous
24/7/16	328	Yes	Nulliparous
24/7/16	329	Yes	Nulliparous
24/7/16	330	Yes	Nulliparous
24/7/16	331	Yes	Nulliparous
24/7/16	332	Yes	Nulliparous
24/7/16	333	Yes	Nulliparous
24/7/16	334	Yes	Nulliparous
24/7/16	335	Yes	Nulliparous
24/7/16	336	Yes	Nulliparous
24/7/16	337	Yes	Nulliparous
24/7/16	338	Yes	Nulliparous
24/7/16	339	Yes	Nulliparous
24/7/16	340	Yes	Nulliparous
24/7/16	341	Yes	Nulliparous
24/7/16	342	Yes	Nulliparous
24/7/16	343	Yes	Nulliparous
24/7/16	344	Yes	Nulliparous
24/7/16	345	Yes	Nulliparous
24/7/16	346	Yes	Nulliparous
24/7/16	347	Yes	Nulliparous
24/7/16	348	Yes	Nulliparous
24/7/16	349	Yes	Nulliparous
24/7/16	350	Yes	Nulliparous
24/7/16	351	Yes	Nulliparous
24/7/16	352	Yes	Nulliparous
24/7/16	353	Yes	Nulliparous
24/7/16	354	Yes	Nulliparous
24/7/16	355	Yes	Nulliparous
24/7/16	356	Yes	Nulliparous
25/7/16	83	Yes	Nulliparous
25/7/16	84	Yes	Nulliparous
25/7/16	85	Yes	Nulliparous
25/7/16	86	Yes	Nulliparous
25/7/16	87	Yes	Nulliparous
25/7/16	88	Yes	Nulliparous
25/7/16	89	Yes	Nulliparous
25/7/16	90	Yes	Nulliparous
25/7/16	91	Yes	Nulliparous
25/7/16	92	Yes	Nulliparous
25/7/16	93	Yes	Nulliparous
25/7/16	94	Yes	Nulliparous
25/7/16	95	Yes	Nulliparous
25/7/16	96	Yes	Nulliparous
25/7/16	97	Yes	Nulliparous
25/7/16	98	Yes	Nulliparous
25/7/16	99	Yes	Nulliparous
25/7/16	100	Yes	Nulliparous
25/7/16	101	Yes	Nulliparous
25/7/16	102	Yes	Nulliparous
25/7/16	103	Yes	Nulliparous
25/7/16	104	Yes	Nulliparous
25/7/16	105	Yes	Nulliparous
25/7/16	106	Yes	Nulliparous
25/7/16	107	Yes	Nulliparous
25/7/16	108	Yes	Nulliparous
25/7/16	109	Yes	Nulliparous
25/7/16	110	Yes	Nulliparous
25/7/16	111	Yes	Nulliparous
25/7/16	112	Yes	Nulliparous
25/7/16	113	Yes	Nulliparous
25/7/16	114	Yes	Nulliparous
25/7/16	115	Yes	Nulliparous
25/7/16	116	Yes	Nulliparous
25/7/16	117	Yes	Nulliparous
25/7/16	118	Yes	Nulliparous
25/7/16	119	Yes	Nulliparous
25/7/16	120	Yes	Nulliparous
25/7/16	121	Yes	Nulliparous
25/7/16	122	Yes	Nulliparous
25/7/16	123	Yes	Nulliparous
25/7/16	124	Yes	Nulliparous
25/7/16	125	Yes	Nulliparous
25/7/16	126	Yes	Nulliparous
25/7/16	127	Yes	Nulliparous
25/7/16	128	Yes	Nulliparous
25/7/16	129	Yes	Nulliparous
25/7/16	130	Yes	Nulliparous
25/7/16	131	Yes	Nulliparous
25/7/16	132	Yes	Nulliparous
25/7/16	133	Yes	Nulliparous
25/7/16	134	Yes	Nulliparous
25/7/16	135	Yes	Nulliparous
25/7/16	136	Yes	Nulliparous
25/7/16	137	Yes	Nulliparous
25/7/16	138	Yes	Nulliparous
25/7/16	139	Yes	Nulliparous
25/7/16	140	Yes	Nulliparous
25/7/16	141	Yes	Nulliparous
25/7/16	142	Yes	Nulliparous
25/7/16	143	Yes	Nulliparous
25/7/16	144	Yes	Nulliparous
25/7/16	145	Yes	Nulliparous
25/7/16	146	Yes	Nulliparous
25/7/16	147	Yes	Nulliparous
25/7/16	148	Yes	Nulliparous
25/7/16	149	Yes	Nulliparous
25/7/16	150	Yes	Nulliparous
25/7/16	151	Yes	Nulliparous
25/7/16	152	Yes	Nulliparous
25/7/16	153	Yes	Nulliparous
25/7/16	154	Yes	Nulliparous
25/7/16	155	Yes	Nulliparous
25/7/16	156	Yes	Nulliparous
25/7/16	157	Yes	Nulliparous
25/7/16	158	Yes	Nulliparous
25/7/16	159	Yes	Nulliparous
25/7/16	160	Yes	Nulliparous
25/7/16	161	Yes	Nulliparous
25/7/16	162	Yes	Nulliparous
25/7/16	163	Yes	Nulliparous
25/7/16	164	Yes	Nulliparous
25/7/16	165	Yes	Nulliparous
25/7/16	166	Yes	Nulliparous
25/7/16	167	Yes	Nulliparous
25/7/16	168	Yes	Nulliparous
25/7/16	169	Yes	Nulliparous
25/7/16	170	Yes	Nulliparous
25/7/16	171	Yes	Nulliparous
25/7/16	172	Yes	Nulliparous
25/7/16	173	Yes	Nulliparous
25/7/16	174	Yes	Nulliparous
25/7/16	175	Yes	Nulliparous
25/7/16	176	Yes	Nulliparous
25/7/16	177	Yes	Nulliparous
25/7/16	178	Yes	Nulliparous
25/7/16	179	Yes	Nulliparous
25/7/16	180	Yes	Nulliparous
25/7/16	181	Yes	Nulliparous
25/7/16	182	Yes	Nulliparous
25/7/16	183	Yes	Nulliparous
25/7/16	184	Yes	Nulliparous
25/7/16	185	Yes	Nulliparous
25/7/16	186	Yes	Nulliparous
25/7/16	187	Yes	Nulliparous
25/7/16	188	Yes	Nulliparous
25/7/16	189	Yes	Nulliparous
25/7/16	190	Yes	Nulliparous
25/7/16	191	Yes	Nulliparous
25/7/16	192	Yes	Nulliparous
25/7/16	193	Yes	Nulliparous

## Sheet: D90_Dissected_Fly_Information
Date	SN	Dissected	Parity	Infected	L1	L2	L3	L3H
17/9/16	1	Yes	Parous	Yes	3	1	0	0
17/9/16	2	Yes	Parous	Yes	0	3	0	0
17/9/16	3	Yes	Parous	Yes	2	0	0	0
17/9/16	4	Yes	Parous	Yes	4	0	0	0
17/9/16	5	Yes	Parous	Yes	0	2	0	0
17/9/16	6	Yes	Parous	No	0	0	0	0
17/9/16	7	Yes	Parous	No	0	0	0	0
17/9/16	8	Yes	Parous	No	0	0	0	0
17/9/16	9	Yes	Parous	No	0	0	0	0
17/9/16	10	Yes	Parous	No	0	0	0	0
17/9/16	11	Yes	Parous	No	0	0	0	0
17/9/16	12	Yes	Parous	No	0	0	0	0
17/9/16	13	Yes	Parous	No	0	0	0	0
17/9/16	14	Yes	Parous	No	0	0	0	0
17/9/16	15	Yes	Parous	No	0	0	0	0
17/9/16	16	Yes	Parous	No	0	0	0	0
17/9/16	17	Yes	Parous	No	0	0	0	0
17/9/16	18	Yes	Parous	No	0	0	0	0
17/9/16	19	Yes	Parous	No	0	0	0	0
17/9/16	20	Yes	Parous	No	0	0	0	0
17/9/16	21	Yes	Parous	No	0	0	0	0
17/9/16	22	Yes	Parous	No	0	0	0	0
17/9/16	23	Yes	Parous	No	0	0	0	0
17/9/16	24	Yes	Parous	No	0	0	0	0
17/9/16	25	Yes	Parous	No	0	0	0	0
17/9/16	26	Yes	Parous	No	0	0	0	0
17/9/16	27	Yes	Parous	No	0	0	0	0
17/9/16	28	Yes	Parous	No	0	0	0	0
17/9/16	29	Yes	Parous	No	0	0	0	0
17/9/16	30	Yes	Parous	No	0	0	0	0
17/9/16	31	Yes	Parous	No	0	0	0	0
17/9/16	32	Yes	Parous	No	0	0	0	0
17/9/16	33	Yes	Parous	No	0	0	0	0
17/9/16	34	Yes	Parous	No	0	0	0	0
17/9/16	35	Yes	Parous	No	0	0	0	0
17/9/16	36	Yes	Parous	No	0	0	0	0
17/9/16	37	Yes	Parous	No	0	0	0	0
17/9/16	38	Yes	Parous	No	0	0	0	0
17/9/16	39	Yes	Parous	No	0	0	0	0
17/9/16	40	Yes	Parous	No	0	0	0	0
17/9/16	41	Yes	Parous	No	0	0	0	0
17/9/16	42	Yes	Parous	No	0	0	0	0
17/9/16	43	Yes	Parous	No	0	0	0	0
17/9/16	44	Yes	Parous	No	0	0	0	0
17/9/16	45	Yes	Parous	No	0	0	0	0
17/9/16	46	Yes	Parous	No	0	0	0	0
17/9/16	47	Yes	Parous	No	0	0	0	0
17/9/16	48	Yes	Parous	No	0	0	0	0
17/9/16	49	Yes	Parous	No	0	0	0	0
17/9/16	50	Yes	Parous	No	0	0	0	0
17/9/16	51	Yes	Parous	No	0	0	0	0
17/9/16	52	Yes	Parous	No	0	0	0	0
17/9/16	53	Yes	Parous	No	0	0	0	0
17/9/16	54	Yes	Parous	No	0	0	0	0
17/9/16	55	Yes	Parous	No	0	0	0	0
17/9/16	56	Yes	Parous	No	0	0	0	0
17/9/16	57	Yes	Parous	No	0	0	0	0
17/9/16	58	Yes	Parous	No	0	0	0	0
17/9/16	59	Yes	Parous	No	0	0	0	0
17/9/16	60	Yes	Parous	No	0	0	0	0
17/9/16	61	Yes	Parous	No	0	0	0	0
17/9/16	62	Yes	Parous	No	0	0	0	0
17/9/16	63	Yes	Parous	No	0	0	0	0
17/9/16	64	Yes	Parous	No	0	0	0	0
17/9/16	65	Yes	Parous	No	0	0	0	0
17/9/16	66	Yes	Parous	No	0	0	0	0
17/9/16	67	Yes	Parous	No	0	0	0	0
17/9/16	68	Yes	Parous	No	0	0	0	0
17/9/16	69	Yes	Parous	No	0	0	0	0
17/9/16	70	Yes	Parous	No	0	0	0	0
17/9/16	71	Yes	Parous	No	0	0	0	0
17/9/16	72	Yes	Parous	No	0	0	0	0
17/9/16	73	Yes	Parous	No	0	0	0	0
17/9/16	74	Yes	Parous	No	0	0	0	0
17/9/16	75	Yes	Parous	No	0	0	0	0
17/9/16	76	Yes	Parous	No	0	0	0	0
17/9/16	77	Yes	Parous	No	0	0	0	0
17/9/16	78	Yes	Parous	No	0	0	0	0
17/9/16	79	Yes	Parous	No	0	0	0	0
17/9/16	80	Yes	Parous	No	0	0	0	0
17/9/16	81	Yes	Parous	No	0	0	0	0
17/9/16	82	Yes	Parous	No	0	0	0	0
17/9/16	83	Yes	Parous	No	0	0	0	0
17/9/16	84	Yes	Parous	No	0	0	0	0
17/9/16	85	Yes	Parous	No	0	0	0	0
17/9/16	86	Yes	Parous	No	0	0	0	0
17/9/16	87	Yes	Nulliparous
17/9/16	88	Yes	Nulliparous
17/9/16	89	Yes	Nulliparous
17/9/16	90	Yes	Nulliparous
17/9/16	91	Yes	Nulliparous
17/9/16	92	Yes	Nulliparous
17/9/16	93	Yes	Nulliparous
17/9/16	94	Yes	Nulliparous
17/9/16	95	Yes	Nulliparous
17/9/16	96	Yes	Nulliparous
17/9/16	97	Yes	Nulliparous
17/9/16	98	Yes	Nulliparous
17/9/16	99	Yes	Nulliparous
17/9/16	100	Yes	Nulliparous
17/9/16	101	Yes	Nulliparous
17/9/16	102	Yes	Nulliparous
17/9/16	103	Yes	Nulliparous
17/9/16	104	Yes	Nulliparous
17/9/16	105	Yes	Nulliparous
17/9/16	106	Yes	Nulliparous
17/9/16	107	Yes	Nulliparous
17/9/16	108	Yes	Nulliparous
17/9/16	109	Yes	Nulliparous
17/9/16	110	Yes	Nulliparous
17/9/16	111	Yes	Nulliparous
17/9/16	112	Yes	Nulliparous
17/9/16	113	Yes	Nulliparous
17/9/16	114	Yes	Nulliparous
17/9/16	115	Yes	Nulliparous
17/9/16	116	Yes	Nulliparous
17/9/16	117	Yes	Nulliparous
17/9/16	118	Yes	Nulliparous
17/9/16	119	Yes	Nulliparous
17/9/16	120	Yes	Nulliparous
17/9/16	121	Yes	Nulliparous
17/9/16	122	Yes	Nulliparous
17/9/16	123	Yes	Nulliparous
17/9/16	124	Yes	Nulliparous
17/9/16	125	Yes	Nulliparous
17/9/16	126	Yes	Nulliparous
17/9/16	127	Yes	Nulliparous
17/9/16	128	Yes	Nulliparous
17/9/16	129	Yes	Nulliparous
17/9/16	130	Yes	Nulliparous
17/9/16	131	Yes	Nulliparous
17/9/16	132	Yes	Nulliparous
17/9/16	133	Yes	Nulliparous
17/9/16	134	Yes	Nulliparous
17/9/16	135	Yes	Nulliparous
17/9/16	136	Yes	Nulliparous
17/9/16	137	Yes	Nulliparous
17/9/16	138	Yes	Nulliparous
17/9/16	139	Yes	Nulliparous
17/9/16	140	Yes	Nulliparous
17/9/16	141	Yes	Nulliparous
17/9/16	142	Yes	Nulliparous
17/9/16	143	Yes	Nulliparous
17/9/16	144	Yes	Nulliparous
17/9/16	145	Yes	Nulliparous
17/9/16	146	Yes	Nulliparous
17/9/16	147	Yes	Nulliparous
17/9/16	148	Yes	Nulliparous
17/9/16	149	Yes	Nulliparous
17/9/16	150	Yes	Nulliparous
17/9/16	151	Yes	Nulliparous
17/9/16	152	Yes	Nulliparous
17/9/16	153	Yes	Nulliparous
17/9/16	154	Yes	Nulliparous
17/9/16	155	Yes	Nulliparous
17/9/16	156	Yes	Nulliparous
17/9/16	157	Yes	Nulliparous
17/9/16	158	Yes	Nulliparous
17/9/16	159	Yes	Nulliparous
17/9/16	160	Yes	Nulliparous
17/9/16	161	Yes	Nulliparous
17/9/16	162	Yes	Nulliparous
17/9/16	163	Yes	Nulliparous
17/9/16	164	Yes	Nulliparous
17/9/16	165	Yes	Nulliparous
17/9/16	166	Yes	Nulliparous
17/9/16	167	Yes	Nulliparous
17/9/16	168	Yes	Nulliparous
17/9/16	169	Yes	Nulliparous
17/9/16	170	Yes	Nulliparous
17/9/16	171	Yes	Nulliparous
17/9/16	172	Yes	Nulliparous
17/9/16	173	Yes	Nulliparous
17/9/16	174	Yes	Nulliparous
17/9/16	175	Yes	Nulliparous
17/9/16	176	Yes	Nulliparous
17/9/16	177	Yes	Nulliparous
17/9/16	178	Yes	Nulliparous
17/9/16	179	Yes	Nulliparous
17/9/16	180	Yes	Nulliparous
17/9/16	181	Yes	Nulliparous
17/9/16	182	Yes	Nulliparous
17/9/16	183	Yes	Nulliparous
17/9/16	184	Yes	Nulliparous
17/9/16	185	Yes	Nulliparous
17/9/16	186	Yes	Nulliparous
17/9/16	187	Yes	Nulliparous
17/9/16	188	Yes	Nulliparous
17/9/16	189	Yes	Nulliparous
17/9/16	190	Yes	Nulliparous
17/9/16	191	Yes	Nulliparous
17/9/16	192	Yes	Nulliparous
17/9/16	193	Yes	Nulliparous
17/9/16	194	Yes	Nulliparous
17/9/16	195	Yes	Nulliparous
17/9/16	196	Yes	Nulliparous
17/9/16	197	Yes	Nulliparous
17/9/16	198	Yes	Nulliparous
17/9/16	199	Yes	Nulliparous
17/9/16	200	Yes	Nulliparous
17/9/16	201	Yes	Nulliparous
17/9/16	202	Yes	Nulliparous
17/9/16	203	Yes	Nulliparous
17/9/16	204	Yes	Nulliparous
17/9/16	205	Yes	Nulliparous
17/9/16	206	Yes	Nulliparous
17/9/16	207	Yes	Nulliparous
17/9/16	208	Yes	Nulliparous
17/9/16	209	Yes	Nulliparous
17/9/16	210	Yes	Nulliparous
17/9/16	211	Yes	Nulliparous
17/9/16	212	Yes	Nulliparous
17/9/16	213	Yes	Nulliparous
17/9/16	214	Yes	Nulliparous
17/9/16	215	Yes	Nulliparous
17/9/16	216	Yes	Nulliparous
17/9/16	217	Yes	Nulliparous
17/9/16	218	Yes	Nulliparous
17/9/16	219	Yes	Nulliparous
17/9/16	220	Yes	Nulliparous
17/9/16	221	Yes	Nulliparous
17/9/16	222	Yes	Nulliparous
17/9/16	223	Yes	Nulliparous
17/9/16	224	Yes	Nulliparous
17/9/16	225	Yes	Nulliparous
17/9/16	226	Yes	Nulliparous
17/9/16	227	Yes	Nulliparous
17/9/16	228	Yes	Nulliparous
17/9/16	229	Yes	Nulliparous
17/9/16	230	Yes	Nulliparous
17/9/16	231	Yes	Nulliparous
17/9/16	232	Yes	Nulliparous
17/9/16	233	Yes	Nulliparous
17/9/16	234	Yes	Nulliparous
17/9/16	235	Yes	Nulliparous
17/9/16	236	Yes	Nulliparous
17/9/16	237	Yes	Nulliparous
17/9/16	238	Yes	Nulliparous
17/9/16	239	Yes	Nulliparous
17/9/16	240	Yes	Nulliparous
17/9/16	241	Yes	Nulliparous
17/9/16	242	Yes	Nulliparous
17/9/16	243	Yes	Nulliparous
17/9/16	244	Yes	Nulliparous
17/9/16	245	Yes	Nulliparous
17/9/16	246	Yes	Nulliparous
17/9/16	247	Yes	Nulliparous
17/9/16	248	Yes	Nulliparous
17/9/16	249	Yes	Nulliparous
17/9/16	250	Yes	Nulliparous
17/9/16	251	Yes	Nulliparous
17/9/16	252	Yes	Nulliparous
17/9/16	253	Yes	Nulliparous
17/9/16	254	Yes	Nulliparous
17/9/16	255	Yes	Nulliparous
17/9/16	256	Yes	Nulliparous
17/9/16	257	Yes	Nulliparous
17/9/16	258	Yes	Nulliparous
17/9/16	259	Yes	Nulliparous
17/9/16	260	Yes	Nulliparous
17/9/16	261	Yes	Nulliparous
17/9/16	262	Yes	Nulliparous
17/9/16	263	Yes	Nulliparous
17/9/16	264	Yes	Nulliparous
17/9/16	265	Yes	Nulliparous
17/9/16	266	Yes	Nulliparous
17/9/16	267	Yes	Nulliparous
17/9/16	268	Yes	Nulliparous
17/9/16	269	Yes	Nulliparous
17/9/16	270	Yes	Nulliparous
17/9/16	271	Yes	Nulliparous
17/9/16	272	Yes	Nulliparous
17/9/16	273	Yes	Nulliparous
17/9/16	274	Yes	Nulliparous
17/9/16	275	Yes	Nulliparous
17/9/16	276	Yes	Nulliparous
17/9/16	277	Yes	Nulliparous
17/9/16	278	Yes	Nulliparous
17/9/16	279	Yes	Nulliparous
17/9/16	280	Yes	Nulliparous
17/9/16	281	Yes	Nulliparous
17/9/16	282	Yes	Nulliparous
17/9/16	283	Yes	Nulliparous
17/9/16	284	Yes	Nulliparous
17/9/16	285	Yes	Nulliparous
17/9/16	286	Yes	Nulliparous
17/9/16	287	Yes	Nulliparous
17/9/16	288	Yes	Nulliparous
17/9/16	289	Yes	Nulliparous
17/9/16	290	Yes	Nulliparous
17/9/16	291	Yes	Nulliparous
17/9/16	292	Yes	Nulliparous
17/9/16	293	Yes	Nulliparous
17/9/16	294	Yes	Nulliparous
17/9/16	295	Yes	Nulliparous
17/9/16	296	Yes	Nulliparous
17/9/16	297	Yes	Nulliparous
17/9/16	298	Yes	Nulliparous
17/9/16	299	Yes	Nulliparous
17/9/16	300	Yes	Nulliparous
17/9/16	301	Yes	Nulliparous
17/9/16	302	Yes	Nulliparous
17/9/16	303	Yes	Nulliparous
17/9/16	304	Yes	Nulliparous
17/9/16	305	Yes	Nulliparous
17/9/16	306	Yes	Nulliparous
17/9/16	307	Yes	Nulliparous
17/9/16	308	Yes	Nulliparous
17/9/16	309	Yes	Nulliparous
17/9/16	310	Yes	Nulliparous
17/9/16	311	Yes	Nulliparous
17/9/16	312	Yes	Nulliparous
17/9/16	313	Yes	Nulliparous
17/9/16	314	Yes	Nulliparous
17/9/16	315	Yes	Nulliparous
17/9/16	316	Yes	Nulliparous
17/9/16	317	Yes	Nulliparous
17/9/16	318	Yes	Nulliparous
17/9/16	319	Yes	Nulliparous
17/9/16	320	Yes	Nulliparous
17/9/16	321	Yes	Nulliparous
17/9/16	322	Yes	Nulliparous
17/9/16	323	Yes	Nulliparous
17/9/16	324	Yes	Nulliparous
17/9/16	325	Yes	Nulliparous
17/9/16	326	Yes	Nulliparous
17/9/16	327	Yes	Nulliparous
17/9/16	328	Yes	Nulliparous
17/9/16	329	Yes	Nulliparous
17/9/16	330	Yes	Nulliparous
17/9/16	331	Yes	Nulliparous
17/9/16	332	Yes	Nulliparous
17/9/16	333	Yes	Nulliparous
17/9/16	334	Yes	Nulliparous
17/9/16	335	Yes	Nulliparous
17/9/16	336	Yes	Nulliparous
17/9/16	337	Yes	Nulliparous
17/9/16	338	Yes	Nulliparous
17/9/16	339	Yes	Nulliparous
17/9/16	340	Yes	Nulliparous
17/9/16	341	Yes	Nulliparous
17/9/16	342	Yes	Nulliparous
17/9/16	343	Yes	Nulliparous
17/9/16	344	Yes	Nulliparous
17/9/16	345	Yes	Nulliparous
17/9/16	346	Yes	Nulliparous
17/9/16	347	Yes	Nulliparous
17/9/16	348	Yes	Nulliparous
17/9/16	349	Yes	Nulliparous
17/9/16	350	Yes	Nulliparous
17/9/16	351	Yes	Nulliparous
17/9/16	352	Yes	Nulliparous
17/9/16	353	Yes	Nulliparous
17/9/16	354	Yes	Nulliparous
17/9/16	355	Yes	Nulliparous
17/9/16	356	Yes	Nulliparous
17/9/16	357	Yes	Nulliparous
17/9/16	358	Yes	Nulliparous
17/9/16	359	Yes	Nulliparous
17/9/16	360	Yes	Nulliparous
17/9/16	361	Yes	Nulliparous
17/9/16	362	Yes	Nulliparous
17/9/16	363	Yes	Nulliparous
17/9/16	364	Yes	Nulliparous
17/9/16	365	Yes	Nulliparous
17/9/16	366	Yes	Nulliparous
17/9/16	367	Yes	Nulliparous
17/9/16	368	Yes	Nulliparous
17/9/16	369	Yes	Nulliparous
17/9/16	370	Yes	Nulliparous
17/9/16	371	Yes	Nulliparous
17/9/16	372	Yes	Nulliparous
17/9/16	373	Yes	Nulliparous
17/9/16	374	Yes	Nulliparous
17/9/16	375	Yes	Nulliparous
17/9/16	376	Yes	Nulliparous
17/9/16	377	Yes	Nulliparous
17/9/16	378	Yes	Nulliparous
17/9/16	379	Yes	Nulliparous
17/9/16	380	Yes	Nulliparous
17/9/16	381	Yes	Nulliparous
17/9/16	382	Yes	Nulliparous
17/9/16	383	Yes	Nulliparous
17/9/16	384	Yes	Nulliparous
17/9/16	385	Yes	Nulliparous
17/9/16	386	Yes	Nulliparous
17/9/16	387	Yes	Nulliparous
17/9/16	388	Yes	Nulliparous
17/9/16	389	Yes	Nulliparous
17/9/16	390	Yes	Nulliparous
17/9/16	391	Yes	Nulliparous
17/9/16	392	Yes	Nulliparous
17/9/16	393	Yes	Nulliparous
17/9/16	394	Yes	Nulliparous
17/9/16	395	Yes	Nulliparous
17/9/16	396	Yes	Nulliparous
17/9/16	397	Yes	Nulliparous
17/9/16	398	Yes	Nulliparous
17/9/16	399	Yes	Nulliparous
17/9/16	400	Yes	Nulliparous
17/9/16	401	Yes	Nulliparous
17/9/16	402	Yes	Nulliparous
17/9/16	403	Yes	Nulliparous
17/9/16	404	Yes	Nulliparous
17/9/16	405	Yes	Nulliparous
17/9/16	406	Yes	Nulliparous
17/9/16	407	Yes	Nulliparous
17/9/16	408	Yes	Nulliparous
17/9/16	409	Yes	Nulliparous
17/9/16	410	Yes	Nulliparous
17/9/16	411	Yes	Nulliparous
17/9/16	412	Yes	Nulliparous
17/9/16	413	Yes	Nulliparous
17/9/16	414	Yes	Nulliparous
17/9/16	415	Yes	Nulliparous
17/9/16	416	Yes	Nulliparous
17/9/16	417	Yes	Nulliparous
17/9/16	418	Yes	Nulliparous
17/9/16	419	Yes	Nulliparous
17/9/16	420	Yes	Nulliparous
17/9/16	421	Yes	Nulliparous
17/9/16	422	Yes	Nulliparous
17/9/16	423	Yes	Nulliparous
17/9/16	424	Yes	Nulliparous
17/9/16	425	Yes	Nulliparous
17/9/16	426	Yes	Nulliparous
17/9/16	427	Yes	Nulliparous
17/9/16	428	Yes	Nulliparous
17/9/16	429	Yes	Nulliparous
17/9/16	430	Yes	Nulliparous
17/9/16	431	Yes	Nulliparous
17/9/16	432	Yes	Nulliparous
17/9/16	433	Yes	Nulliparous
17/9/16	434	Yes	Nulliparous
17/9/16	435	Yes	Nulliparous
17/9/16	436	Yes	Nulliparous
17/9/16	437	Yes	Nulliparous
17/9/16	438	Yes	Nulliparous
17/9/16	439	Yes	Nulliparous
17/9/16	440	Yes	Nulliparous
17/9/16	441	Yes	Nulliparous
17/9/16	442	Yes	Nulliparous
17/9/16	443	Yes	Nulliparous
17/9/16	444	Yes	Nulliparous
17/9/16	445	Yes	Nulliparous
17/9/16	446	Yes	Nulliparous
17/9/16	447	Yes	Nulliparous
17/9/16	448	Yes	Nulliparous
17/9/16	449	Yes	Nulliparous
17/9/16	450	Yes	Nulliparous
17/9/16	451	Yes	Nulliparous
17/9/16	452	Yes	Nulliparous
17/9/16	453	Yes	Nulliparous
17/9/16	454	Yes	Nulliparous
17/9/16	455	Yes	Nulliparous
17/9/16	456	Yes	Nulliparous
17/9/16	457	Yes	Nulliparous
17/9/16	458	Yes	Nulliparous
17/9/16	459	Yes	Nulliparous
17/9/16	460	Yes	Nulliparous
17/9/16	461	Yes	Nulliparous
17/9/16	462	Yes	Nulliparous
17/9/16	463	Yes	Nulliparous
17/9/16	464	Yes	Nulliparous
17/9/16	465	Yes	Nulliparous
17/9/16	466	Yes	Nulliparous
17/9/16	467	Yes	Nulliparous
17/9/16	468	Yes	Nulliparous
18/9/16	1	Yes	Parous	Yes	1	0	0	0
18/9/16	2	Yes	Parous	No	0	0	0	0
18/9/16	3	Yes	Parous	No	0	0	0	0
18/9/16	4	Yes	Parous	No	0	0	0	0
18/9/16	5	Yes	Parous	No	0	0	0	0
18/9/16	6	Yes	Parous	No	0	0	0	0
18/9/16	7	Yes	Parous	No	0	0	0	0
18/9/16	8	Yes	Parous	No	0	0	0	0
18/9/16	9	Yes	Parous	No	0	0	0	0
18/9/16	10	Yes	Parous	No	0	0	0	0
18/9/16	11	Yes	Parous	No	0	0	0	0
18/9/16	12	Yes	Parous	No	0	0	0	0
18/9/16	13	Yes	Parous	No	0	0	0	0
18/9/16	14	Yes	Parous	No	0	0	0	0
18/9/16	15	Yes	Parous	No	0	0	0	0
18/9/16	16	Yes	Parous	No	0	0	0	0
18/9/16	17	Yes	Parous	No	0	0	0	0
18/9/16	18	Yes	Parous	No	0	0	0	0
18/9/16	19	Yes	Parous	No	0	0	0	0
18/9/16	20	Yes	Parous	No	0	0	0	0
18/9/16	21	Yes	Parous	No	0	0	0	0
18/9/16	22	Yes	Parous	No	0	0	0	0
18/9/16	23	Yes	Parous	No	0	0	0	0
18/9/16	24	Yes	Parous	No	0	0	0	0
18/9/16	25	Yes	Parous	No	0	0	0	0
18/9/16	26	Yes	Parous	No	0	0	0	0
18/9/16	27	Yes	Parous	No	0	0	0	0
18/9/16	28	Yes	Parous	No	0	0	0	0
18/9/16	29	Yes	Parous	No	0	0	0	0
18/9/16	30	Yes	Parous	No	0	0	0	0
18/9/16	31	Yes	Parous	No	0	0	0	0
18/9/16	32	Yes	Parous	No	0	0	0	0
18/9/16	33	Yes	Parous	No	0	0	0	0
18/9/16	34	Yes	Parous	No	0	0	0	0
18/9/16	35	Yes	Parous	No	0	0	0	0
18/9/16	36	Yes	Parous	No	0	0	0	0
18/9/16	37	Yes	Parous	No	0	0	0	0
18/9/16	38	Yes	Parous	No	0	0	0	0
18/9/16	39	Yes	Parous	No	0	0	0	0
18/9/16	40	Yes	Parous	No	0	0	0	0
18/9/16	41	Yes	Parous	No	0	0	0	0
18/9/16	42	Yes	Parous	No	0	0	0	0
18/9/16	43	Yes	Parous	No	0	0	0	0
18/9/16	44	Yes	Parous	No	0	0	0	0
18/9/16	45	Yes	Parous	No	0	0	0	0
18/9/16	46	Yes	Parous	No	0	0	0	0
18/9/16	47	Yes	Parous	No	0	0	0	0
18/9/16	48	Yes	Parous	No	0	0	0	0
18/9/16	49	Yes	Parous	No	0	0	0	0
18/9/16	50	Yes	Parous	No	0	0	0	0
18/9/16	51	Yes	Parous	No	0	0	0	0
18/9/16	52	Yes	Parous	No	0	0	0	0
18/9/16	53	Yes	Parous	No	0	0	0	0
18/9/16	54	Yes	Parous	No	0	0	0	0
18/9/16	55	Yes	Parous	No	0	0	0	0
18/9/16	56	Yes	Parous	No	0	0	0	0
18/9/16	57	Yes	Parous	No	0	0	0	0
18/9/16	58	Yes	Parous	No	0	0	0	0
18/9/16	59	Yes	Parous	No	0	0	0	0
18/9/16	60	Yes	Parous	No	0	0	0	0
18/9/16	61	Yes	Parous	No	0	0	0	0
18/9/16	62	Yes	Parous	No	0	0	0	0
18/9/16	63	Yes	Parous	No	0	0	0	0
18/9/16	64	Yes	Parous	No	0	0	0	0
18/9/16	65	Yes	Parous	No	0	0	0	0
18/9/16	66	Yes	Parous	No	0	0	0	0
18/9/16	67	Yes	Parous	No	0	0	0	0
18/9/16	68	Yes	Parous	No	0	0	0	0
18/9/16	69	Yes	Parous	No	0	0	0	0
18/9/16	70	Yes	Parous	No	0	0	0	0
18/9/16	71	Yes	Parous	No	0	0	0	0
18/9/16	72	Yes	Parous	No	0	0	0	0
18/9/16	73	Yes	Parous	No	0	0	0	0
18/9/16	74	Yes	Parous	No	0	0	0	0
18/9/16	75	Yes	Parous	No	0	0	0	0
18/9/16	76	Yes	Parous	No	0	0	0	0
18/9/16	77	Yes	Parous	No	0	0	0	0
18/9/16	78	Yes	Parous	No	0	0	0	0
18/9/16	79	Yes	Parous	No	0	0	0	0
18/9/16	80	Yes	Parous	No	0	0	0	0
18/9/16	81	Yes	Parous	No	0	0	0	0
18/9/16	82	Yes	Parous	No	0	0	0	0
18/9/16	83	Yes	Parous	No	0	0	0	0
18/9/16	84	Yes	Parous	No	0	0	0	0
18/9/16	85	Yes	Parous	No	0	0	0	0
18/9/16	86	Yes	Parous	No	0	0	0	0
18/9/16	87	Yes	Parous	No	0	0	0	0
18/9/16	88	Yes	Parous	No	0	0	0	0
18/9/16	89	Yes	Parous	No	0	0	0	0
18/9/16	90	Yes	Parous	No	0	0	0	0
18/9/16	91	Yes	Parous	No	0	0	0	0
18/9/16	92	Yes	Parous	No	0	0	0	0
18/9/16	93	Yes	Parous	No	0	0	0	0
18/9/16	94	Yes	Parous	No	0	0	0	0
18/9/16	95	Yes	Parous	No	0	0	0	0
18/9/16	96	Yes	Parous	No	0	0	0	0
18/9/16	97	Yes	Parous	No	0	0	0	0
18/9/16	98	Yes	Parous	No	0	0	0	0
18/9/16	99	Yes	Parous	No	0	0	0	0
18/9/16	100	Yes	Parous	No	0	0	0	0
18/9/16	101	Yes	Parous	No	0	0	0	0
18/9/16	102	Yes	Parous	No	0	0	0	0
18/9/16	103	Yes	Nulliparous
18/9/16	104	Yes	Nulliparous
18/9/16	105	Yes	Nulliparous
18/9/16	106	Yes	Nulliparous
18/9/16	107	Yes	Nulliparous
18/9/16	108	Yes	Nulliparous
18/9/16	109	Yes	Nulliparous
18/9/16	110	Yes	Nulliparous
18/9/16	111	Yes	Nulliparous
18/9/16	112	Yes	Nulliparous
18/9/16	113	Yes	Nulliparous
18/9/16	114	Yes	Nulliparous
18/9/16	115	Yes	Nulliparous
18/9/16	116	Yes	Nulliparous
18/9/16	117	Yes	Nulliparous
18/9/16	118	Yes	Nulliparous
18/9/16	119	Yes	Nulliparous
18/9/16	120	Yes	Nulliparous
18/9/16	121	Yes	Nulliparous
18/9/16	122	Yes	Nulliparous
18/9/16	123	Yes	Nulliparous
18/9/16	124	Yes	Nulliparous
18/9/16	125	Yes	Nulliparous
18/9/16	126	Yes	Nulliparous
18/9/16	127	Yes	Nulliparous
18/9/16	128	Yes	Nulliparous
18/9/16	129	Yes	Nulliparous
18/9/16	130	Yes	Nulliparous
18/9/16	131	Yes	Nulliparous
18/9/16	132	Yes	Nulliparous
18/9/16	133	Yes	Nulliparous
18/9/16	134	Yes	Nulliparous
18/9/16	135	Yes	Nulliparous
18/9/16	136	Yes	Nulliparous
18/9/16	137	Yes	Nulliparous
18/9/16	138	Yes	Nulliparous
18/9/16	139	Yes	Nulliparous
18/9/16	140	Yes	Nulliparous
18/9/16	141	Yes	Nulliparous
18/9/16	142	Yes	Nulliparous
18/9/16	143	Yes	Nulliparous
18/9/16	144	Yes	Nulliparous
18/9/16	145	Yes	Nulliparous
18/9/16	146	Yes	Nulliparous
18/9/16	147	Yes	Nulliparous
18/9/16	148	Yes	Nulliparous
18/9/16	149	Yes	Nulliparous
18/9/16	150	Yes	Nulliparous
18/9/16	151	Yes	Nulliparous
18/9/16	152	Yes	Nulliparous
18/9/16	153	Yes	Nulliparous
18/9/16	154	Yes	Nulliparous
18/9/16	155	Yes	Nulliparous
18/9/16	156	Yes	Nulliparous
18/9/16	157	Yes	Nulliparous
18/9/16	158	Yes	Nulliparous
18/9/16	159	Yes	Nulliparous
18/9/16	160	Yes	Nulliparous
18/9/16	161	Yes	Nulliparous
18/9/16	162	Yes	Nulliparous
18/9/16	163	Yes	Nulliparous
18/9/16	164	Yes	Nulliparous
18/9/16	165	Yes	Nulliparous
18/9/16	166	Yes	Nulliparous
18/9/16	167	Yes	Nulliparous
18/9/16	168	Yes	Nulliparous
18/9/16	169	Yes	Nulliparous
18/9/16	170	Yes	Nulliparous
18/9/16	171	Yes	Nulliparous
18/9/16	172	Yes	Nulliparous
18/9/16	173	Yes	Nulliparous
18/9/16	174	Yes	Nulliparous
18/9/16	175	Yes	Nulliparous
18/9/16	176	Yes	Nulliparous
18/9/16	177	Yes	Nulliparous
18/9/16	178	Yes	Nulliparous
18/9/16	179	Yes	Nulliparous
18/9/16	180	Yes	Nulliparous
18/9/16	181	Yes	Nulliparous
18/9/16	182	Yes	Nulliparous
18/9/16	183	Yes	Nulliparous
18/9/16	184	Yes	Nulliparous
18/9/16	185	Yes	Nulliparous
18/9/16	186	Yes	Nulliparous
18/9/16	187	Yes	Nulliparous
18/9/16	188	Yes	Nulliparous
18/9/16	189	Yes	Nulliparous
18/9/16	190	Yes	Nulliparous
18/9/16	191	Yes	Nulliparous
18/9/16	192	Yes	Nulliparous
18/9/16	193	Yes	Nulliparous
18/9/16	194	Yes	Nulliparous
18/9/16	195	Yes	Nulliparous
18/9/16	196	Yes	Nulliparous
18/9/16	197	Yes	Nulliparous
18/9/16	198	Yes	Nulliparous
18/9/16	199	Yes	Nulliparous
18/9/16	200	Yes	Nulliparous
18/9/16	201	Yes	Nulliparous
18/9/16	202	Yes	Nulliparous
18/9/16	203	Yes	Nulliparous
18/9/16	204	Yes	Nulliparous
18/9/16	205	Yes	Nulliparous
18/9/16	206	Yes	Nulliparous
18/9/16	207	Yes	Nulliparous
18/9/16	208	Yes	Nulliparous
18/9/16	209	Yes	Nulliparous
18/9/16	210	Yes	Nulliparous
18/9/16	211	Yes	Nulliparous
18/9/16	212	Yes	Nulliparous
18/9/16	213	Yes	Nulliparous
18/9/16	214	Yes	Nulliparous
18/9/16	215	Yes	Nulliparous
18/9/16	216	Yes	Nulliparous
18/9/16	217	Yes	Nulliparous
18/9/16	218	Yes	Nulliparous
18/9/16	219	Yes	Nulliparous
18/9/16	220	Yes	Nulliparous
18/9/16	221	Yes	Nulliparous
18/9/16	222	Yes	Nulliparous
18/9/16	223	Yes	Nulliparous
18/9/16	224	Yes	Nulliparous
18/9/16	225	Yes	Nulliparous
18/9/16	226	Yes	Nulliparous
18/9/16	227	Yes	Nulliparous
18/9/16	228	Yes	Nulliparous
18/9/16	229	Yes	Nulliparous
18/9/16	230	Yes	Nulliparous
18/9/16	231	Yes	Nulliparous
18/9/16	232	Yes	Nulliparous
18/9/16	233	Yes	Nulliparous
18/9/16	234	Yes	Nulliparous
18/9/16	235	Yes	Nulliparous
18/9/16	236	Yes	Nulliparous
18/9/16	237	Yes	Nulliparous
18/9/16	238	Yes	Nulliparous
18/9/16	239	Yes	Nulliparous
18/9/16	240	Yes	Nulliparous
18/9/16	241	Yes	Nulliparous
18/9/16	242	Yes	Nulliparous
18/9/16	243	Yes	Nulliparous
18/9/16	244	Yes	Nulliparous
18/9/16	245	Yes	Nulliparous
18/9/16	246	Yes	Nulliparous
18/9/16	247	Yes	Nulliparous
18/9/16	248	Yes	Nulliparous
18/9/16	249	Yes	Nulliparous
18/9/16	250	Yes	Nulliparous
18/9/16	251	Yes	Nulliparous
18/9/16	252	Yes	Nulliparous
18/9/16	253	Yes	Nulliparous
18/9/16	254	Yes	Nulliparous
18/9/16	255	Yes	Nulliparous
18/9/16	256	Yes	Nulliparous
18/9/16	257	Yes	Nulliparous
18/9/16	258	Yes	Nulliparous
18/9/16	259	Yes	Nulliparous
18/9/16	260	Yes	Nulliparous
18/9/16	261	Yes	Nulliparous
18/9/16	262	Yes	Nulliparous
18/9/16	263	Yes	Nulliparous
18/9/16	264	Yes	Nulliparous
18/9/16	265	Yes	Nulliparous
18/9/16	266	Yes	Nulliparous
18/9/16	267	Yes	Nulliparous
18/9/16	268	Yes	Nulliparous
18/9/16	269	Yes	Nulliparous
18/9/16	270	Yes	Nulliparous
18/9/16	271	Yes	Nulliparous
18/9/16	272	Yes	Nulliparous
18/9/16	273	Yes	Nulliparous
18/9/16	274	Yes	Nulliparous
18/9/16	275	Yes	Nulliparous
18/9/16	276	Yes	Nulliparous
18/9/16	277	Yes	Nulliparous
18/9/16	278	Yes	Nulliparous
18/9/16	279	Yes	Nulliparous
18/9/16	280	Yes	Nulliparous
18/9/16	281	Yes	Nulliparous
18/9/16	282	Yes	Nulliparous
18/9/16	283	Yes	Nulliparous
18/9/16	284	Yes	Nulliparous
18/9/16	285	Yes	Nulliparous
18/9/16	286	Yes	Nulliparous
18/9/16	287	Yes	Nulliparous
18/9/16	288	Yes	Nulliparous
18/9/16	289	Yes	Nulliparous
18/9/16	290	Yes	Nulliparous
18/9/16	291	Yes	Nulliparous
18/9/16	292	Yes	Nulliparous
18/9/16	293	Yes	Nulliparous
18/9/16	294	Yes	Nulliparous
18/9/16	295	Yes	Nulliparous
18/9/16	296	Yes	Nulliparous
18/9/16	297	Yes	Nulliparous
18/9/16	298	Yes	Nulliparous
18/9/16	299	Yes	Nulliparous
18/9/16	300	Yes	Nulliparous
18/9/16	301	Yes	Nulliparous
18/9/16	302	Yes	Nulliparous
18/9/16	303	Yes	Nulliparous
18/9/16	304	Yes	Nulliparous
18/9/16	305	Yes	Nulliparous
18/9/16	306	Yes	Nulliparous
18/9/16	307	Yes	Nulliparous
18/9/16	308	Yes	Nulliparous
18/9/16	309	Yes	Nulliparous
18/9/16	310	Yes	Nulliparous
18/9/16	311	Yes	Nulliparous
18/9/16	312	Yes	Nulliparous
18/9/16	313	Yes	Nulliparous
18/9/16	314	Yes	Nulliparous
18/9/16	315	Yes	Nulliparous
18/9/16	316	Yes	Nulliparous
18/9/16	317	Yes	Nulliparous
18/9/16	318	Yes	Nulliparous
18/9/16	319	Yes	Nulliparous
18/9/16	320	Yes	Nulliparous
18/9/16	321	Yes	Nulliparous
18/9/16	322	Yes	Nulliparous
18/9/16	323	Yes	Nulliparous
18/9/16	324	Yes	Nulliparous
18/9/16	325	Yes	Nulliparous
18/9/16	326	Yes	Nulliparous
18/9/16	327	Yes	Nulliparous
18/9/16	328	Yes	Nulliparous
18/9/16	329	Yes	Nulliparous
18/9/16	330	Yes	Nulliparous
18/9/16	331	Yes	Nulliparous
18/9/16	332	Yes	Nulliparous
18/9/16	333	Yes	Nulliparous
18/9/16	334	Yes	Nulliparous
18/9/16	335	Yes	Nulliparous
18/9/16	336	Yes	Nulliparous
18/9/16	337	Yes	Nulliparous
18/9/16	338	Yes	Nulliparous
18/9/16	339	Yes	Nulliparous
18/9/16	340	Yes	Nulliparous
18/9/16	341	Yes	Nulliparous
18/9/16	342	Yes	Nulliparous
18/9/16	343	Yes	Nulliparous
18/9/16	344	Yes	Nulliparous
18/9/16	345	Yes	Nulliparous
18/9/16	346	Yes	Nulliparous
18/9/16	347	Yes	Nulliparous
18/9/16	348	Yes	Nulliparous
18/9/16	349	Yes	Nulliparous
18/9/16	350	Yes	Nulliparous
18/9/16	351	Yes	Nulliparous
18/9/16	352	Yes	Nulliparous
18/9/16	353	Yes	Nulliparous
18/9/16	354	Yes	Nulliparous
18/9/16	355	Yes	Nulliparous
18/9/16	356	Yes	Nulliparous
18/9/16	357	Yes	Nulliparous
18/9/16	358	Yes	Nulliparous
18/9/16	359	Yes	Nulliparous
18/9/16	360	Yes	Nulliparous
18/9/16	361	Yes	Nulliparous
18/9/16	362	Yes	Nulliparous
18/9/16	363	Yes	Nulliparous
18/9/16	364	Yes	Nulliparous
18/9/16	365	Yes	Nulliparous
18/9/16	366	Yes	Nulliparous
18/9/16	367	Yes	Nulliparous
18/9/16	368	Yes	Nulliparous
18/9/16	369	Yes	Nulliparous
18/9/16	370	Yes	Nulliparous
18/9/16	371	Yes	Nulliparous
18/9/16	372	Yes	Nulliparous
18/9/16	373	Yes	Nulliparous
18/9/16	374	Yes	Nulliparous
18/9/16	375	Yes	Nulliparous
18/9/16	376	Yes	Nulliparous
18/9/16	377	Yes	Nulliparous
18/9/16	378	Yes	Nulliparous
18/9/16	379	Yes	Nulliparous
18/9/16	380	Yes	Nulliparous
18/9/16	381	Yes	Nulliparous
18/9/16	382	Yes	Nulliparous
18/9/16	383	Yes	Nulliparous
18/9/16	384	Yes	Nulliparous
18/9/16	385	Yes	Nulliparous
18/9/16	386	Yes	Nulliparous
18/9/16	387	Yes	Nulliparous
18/9/16	388	Yes	Nulliparous
18/9/16	389	Yes	Nulliparous
18/9/16	390	Yes	Nulliparous
18/9/16	391	Yes	Nulliparous
18/9/16	392	Yes	Nulliparous
18/9/16	393	Yes	Nulliparous
18/9/16	394	Yes	Nulliparous
18/9/16	395	Yes	Nulliparous
18/9/16	396	Yes	Nulliparous
18/9/16	397	Yes	Nulliparous
18/9/16	398	Yes	Nulliparous
18/9/16	399	Yes	Nulliparous
18/9/16	400	Yes	Nulliparous
18/9/16	401	Yes	Nulliparous
18/9/16	402	Yes	Nulliparous
18/9/16	403	Yes	Nulliparous
18/9/16	404	Yes	Nulliparous
18/9/16	405	Yes	Nulliparous
18/9/16	406	Yes	Nulliparous
18/9/16	407	Yes	Nulliparous
18/9/16	408	Yes	Nulliparous
18/9/16	409	Yes	Nulliparous
18/9/16	410	Yes	Nulliparous
18/9/16	411	Yes	Nulliparous
18/9/16	412	Yes	Nulliparous
18/9/16	413	Yes	Nulliparous
18/9/16	414	Yes	Nulliparous
18/9/16	415	Yes	Nulliparous
18/9/16	416	Yes	Nulliparous
18/9/16	417	Yes	Nulliparous
18/9/16	418	Yes	Nulliparous
18/9/16	419	Yes	Nulliparous
18/9/16	420	Yes	Nulliparous
18/9/16	421	Yes	Nulliparous
18/9/16	422	Yes	Nulliparous
18/9/16	423	Yes	Nulliparous
18/9/16	424	Yes	Nulliparous
18/9/16	425	Yes	Nulliparous
18/9/16	426	Yes	Nulliparous
18/9/16	427	Yes	Nulliparous
18/9/16	428	Yes	Nulliparous
18/9/16	429	Yes	Nulliparous
18/9/16	430	Yes	Nulliparous
18/9/16	431	Yes	Nulliparous
18/9/16	432	Yes	Nulliparous
18/9/16	433	Yes	Nulliparous
18/9/16	434	Yes	Nulliparous
18/9/16	435	Yes	Nulliparous
18/9/16	436	Yes	Nulliparous
18/9/16	437	Yes	Nulliparous
18/9/16	438	Yes	Nulliparous
18/9/16	439	Yes	Nulliparous
18/9/16	440	Yes	Nulliparous
18/9/16	441	Yes	Nulliparous
18/9/16	442	Yes	Nulliparous
19/9/16	1	Yes	Parous	Yes	0	0	2	2
19/9/16	2	Yes	Parous	Yes	0	3	0	0
19/9/16	3	Yes	Parous	Yes	4		0	0
19/9/16	4	Yes	Parous	Yes	3	1	0	0
19/9/16	5	Yes	Parous	Yes	2		0	0
19/9/16	6	Yes	Parous	Yes	1	5	0	0
19/9/16	7	Yes	Parous	Yes	1		0	0
19/9/16	8	Yes	Parous	Yes	3		0	0
19/9/16	9	Yes	Parous	Yes	1	2	0	0
19/9/16	10	Yes	Parous	No	0	0	0	0
19/9/16	11	Yes	Parous	No	0	0	0	0
19/9/16	12	Yes	Parous	No	0	0	0	0
19/9/16	13	Yes	Parous	No	0	0	0	0
19/9/16	14	Yes	Parous	No	0	0	0	0
19/9/16	15	Yes	Parous	No	0	0	0	0
19/9/16	16	Yes	Parous	No	0	0	0	0
19/9/16	17	Yes	Parous	No	0	0	0	0
19/9/16	18	Yes	Parous	No	0	0	0	0
19/9/16	19	Yes	Parous	No	0	0	0	0
19/9/16	20	Yes	Parous	No	0	0	0	0
19/9/16	21	Yes	Parous	No	0	0	0	0
19/9/16	22	Yes	Parous	No	0	0	0	0
19/9/16	23	Yes	Parous	No	0	0	0	0
19/9/16	24	Yes	Parous	No	0	0	0	0
19/9/16	25	Yes	Parous	No	0	0	0	0
19/9/16	26	Yes	Parous	No	0	0	0	0
19/9/16	27	Yes	Parous	No	0	0	0	0
19/9/16	28	Yes	Parous	No	0	0	0	0
19/9/16	29	Yes	Parous	No	0	0	0	0
19/9/16	30	Yes	Parous	No	0	0	0	0
19/9/16	31	Yes	Parous	No	0	0	0	0
19/9/16	32	Yes	Parous	No	0	0	0	0
19/9/16	33	Yes	Parous	No	0	0	0	0
19/9/16	34	Yes	Parous	No	0	0	0	0
19/9/16	35	Yes	Parous	No	0	0	0	0
19/9/16	36	Yes	Parous	No	0	0	0	0
19/9/16	37	Yes	Parous	No	0	0	0	0
19/9/16	38	Yes	Parous	No	0	0	0	0
19/9/16	39	Yes	Parous	No	0	0	0	0
19/9/16	40	Yes	Parous	No	0	0	0	0
19/9/16	41	Yes	Parous	No	0	0	0	0
19/9/16	42	Yes	Parous	No	0	0	0	0
19/9/16	43	Yes	Parous	No	0	0	0	0
19/9/16	44	Yes	Parous	No	0	0	0	0
19/9/16	45	Yes	Parous	No	0	0	0	0
19/9/16	46	Yes	Parous	No	0	0	0	0
19/9/16	47	Yes	Parous	No	0	0	0	0
19/9/16	48	Yes	Parous	No	0	0	0	0
19/9/16	49	Yes	Parous	No	0	0	0	0
19/9/16	50	Yes	Parous	No	0	0	0	0
19/9/16	51	Yes	Parous	No	0	0	0	0
19/9/16	52	Yes	Parous	No	0	0	0	0
19/9/16	53	Yes	Parous	No	0	0	0	0
19/9/16	54	Yes	Parous	No	0	0	0	0
19/9/16	55	Yes	Parous	No	0	0	0	0
19/9/16	56	Yes	Parous	No	0	0	0	0
19/9/16	57	Yes	Parous	No	0	0	0	0
19/9/16	58	Yes	Parous	No	0	0	0	0
19/9/16	59	Yes	Parous	No	0	0	0	0
19/9/16	60	Yes	Parous	No	0	0	0	0
19/9/16	61	Yes	Parous	No	0	0	0	0
19/9/16	62	Yes	Parous	No	0	0	0	0
19/9/16	63	Yes	Parous	No	0	0	0	0
19/9/16	64	Yes	Parous	No	0	0	0	0
19/9/16	65	Yes	Parous	No	0	0	0	0
19/9/16	66	Yes	Parous	No	0	0	0	0
19/9/16	67	Yes	Parous	No	0	0	0	0
19/9/16	68	Yes	Parous	No	0	0	0	0
19/9/16	69	Yes	Parous	No	0	0	0	0
19/9/16	70	Yes	Parous	No	0	0	0	0
19/9/16	71	Yes	Parous	No	0	0	0	0
19/9/16	72	Yes	Parous	No	0	0	0	0
19/9/16	73	Yes	Parous	No	0	0	0	0
19/9/16	74	Yes	Parous	No	0	0	0	0
19/9/16	75	Yes	Parous	No	0	0	0	0
19/9/16	76	Yes	Parous	No	0	0	0	0
19/9/16	77	Yes	Parous	No	0	0	0	0
19/9/16	78	Yes	Parous	No	0	0	0	0
19/9/16	79	Yes	Parous	No	0	0	0	0
19/9/16	80	Yes	Parous	No	0	0	0	0
19/9/16	81	Yes	Parous	No	0	0	0	0
19/9/16	82	Yes	Parous	No	0	0	0	0
19/9/16	83	Yes	Parous	No	0	0	0	0
19/9/16	84	Yes	Parous	No	0	0	0	0
19/9/16	85	Yes	Parous	No	0	0	0	0
19/9/16	86	Yes	Parous	No	0	0	0	0
19/9/16	87	Yes	Parous	No	0	0	0	0
19/9/16	88	Yes	Parous	No	0	0	0	0
19/9/16	89	Yes	Parous	No	0	0	0	0
19/9/16	90	Yes	Parous	No	0	0	0	0
19/9/16	91	Yes	Parous	No	0	0	0	0
19/9/16	92	Yes	Parous	No	0	0	0	0
19/9/16	93	Yes	Parous	No	0	0	0	0
19/9/16	94	Yes	Parous	No	0	0	0	0
19/9/16	95	Yes	Parous	No	0	0	0	0
19/9/16	96	Yes	Parous	No	0	0	0	0
19/9/16	97	Yes	Parous	No	0	0	0	0
19/9/16	98	Yes	Parous	No	0	0	0	0
19/9/16	99	Yes	Parous	No	0	0	0	0
19/9/16	100	Yes	Parous	No	0	0	0	0
19/9/16	101	Yes	Parous	No	0	0	0	0
19/9/16	102	Yes	Parous	No	0	0	0	0
19/9/16	103	Yes	Parous	No	0	0	0	0
19/9/16	104	Yes	Parous	No	0	0	0	0
19/9/16	105	Yes	Parous	No	0	0	0	0
19/9/16	106	Yes	Parous	No	0	0	0	0
19/9/16	107	Yes	Parous	No	0	0	0	0
19/9/16	108	Yes	Parous	No	0	0	0	0
19/9/16	109	Yes	Parous	No	0	0	0	0
19/9/16	110	Yes	Parous	No	0	0	0	0
19/9/16	111	Yes	Parous	No	0	0	0	0
19/9/16	112	Yes	Parous	No	0	0	0	0
19/9/16	113	Yes	Parous	No	0	0	0	0
19/9/16	114	Yes	Parous	No	0	0	0	0
19/9/16	115	Yes	Parous	No	0	0	0	0
19/9/16	116	Yes	Nulliparous
19/9/16	117	Yes	Nulliparous
19/9/16	118	Yes	Nulliparous
19/9/16	119	Yes	Nulliparous
19/9/16	120	Yes	Nulliparous
19/9/16	121	Yes	Nulliparous
19/9/16	122	Yes	Nulliparous
19/9/16	123	Yes	Nulliparous
19/9/16	124	Yes	Nulliparous
19/9/16	125	Yes	Nulliparous
19/9/16	126	Yes	Nulliparous
19/9/16	127	Yes	Nulliparous
19/9/16	128	Yes	Nulliparous
19/9/16	129	Yes	Nulliparous
19/9/16	130	Yes	Nulliparous
19/9/16	131	Yes	Nulliparous
19/9/16	132	Yes	Nulliparous
19/9/16	133	Yes	Nulliparous
19/9/16	134	Yes	Nulliparous
19/9/16	135	Yes	Nulliparous
19/9/16	136	Yes	Nulliparous
19/9/16	137	Yes	Nulliparous
19/9/16	138	Yes	Nulliparous
19/9/16	139	Yes	Nulliparous
19/9/16	140	Yes	Nulliparous
19/9/16	141	Yes	Nulliparous
19/9/16	142	Yes	Nulliparous
19/9/16	143	Yes	Nulliparous
19/9/16	144	Yes	Nulliparous
19/9/16	145	Yes	Nulliparous
19/9/16	146	Yes	Nulliparous
19/9/16	147	Yes	Nulliparous
19/9/16	148	Yes	Nulliparous
19/9/16	149	Yes	Nulliparous
19/9/16	150	Yes	Nulliparous
19/9/16	151	Yes	Nulliparous
19/9/16	152	Yes	Nulliparous
19/9/16	153	Yes	Nulliparous
19/9/16	154	Yes	Nulliparous
19/9/16	155	Yes	Nulliparous
19/9/16	156	Yes	Nulliparous
19/9/16	157	Yes	Nulliparous
19/9/16	158	Yes	Nulliparous
19/9/16	159	Yes	Nulliparous
19/9/16	160	Yes	Nulliparous
19/9/16	161	Yes	Nulliparous
19/9/16	162	Yes	Nulliparous
19/9/16	163	Yes	Nulliparous
19/9/16	164	Yes	Nulliparous
19/9/16	165	Yes	Nulliparous
19/9/16	166	Yes	Nulliparous
19/9/16	167	Yes	Nulliparous
19/9/16	168	Yes	Nulliparous
19/9/16	169	Yes	Nulliparous
19/9/16	170	Yes	Nulliparous
19/9/16	171	Yes	Nulliparous
19/9/16	172	Yes	Nulliparous
19/9/16	173	Yes	Nulliparous
19/9/16	174	Yes	Nulliparous
19/9/16	175	Yes	Nulliparous
19/9/16	176	Yes	Nulliparous
19/9/16	177	Yes	Nulliparous
19/9/16	178	Yes	Nulliparous
19/9/16	179	Yes	Nulliparous
19/9/16	180	Yes	Nulliparous
19/9/16	181	Yes	Nulliparous
19/9/16	182	Yes	Nulliparous
19/9/16	183	Yes	Nulliparous
19/9/16	184	Yes	Nulliparous
19/9/16	185	Yes	Nulliparous
19/9/16	186	Yes	Nulliparous
19/9/16	187	Yes	Nulliparous
19/9/16	188	Yes	Nulliparous
19/9/16	189	Yes	Nulliparous
19/9/16	190	Yes	Nulliparous
19/9/16	191	Yes	Nulliparous
19/9/16	192	Yes	Nulliparous
19/9/16	193	Yes	Nulliparous
19/9/16	194	Yes	Nulliparous
19/9/16	195	Yes	Nulliparous
19/9/16	196	Yes	Nulliparous
19/9/16	197	Yes	Nulliparous
19/9/16	198	Yes	Nulliparous
19/9/16	199	Yes	Nulliparous
19/9/16	200	Yes	Nulliparous
19/9/16	201	Yes	Nulliparous
19/9/16	202	Yes	Nulliparous
19/9/16	203	Yes	Nulliparous
19/9/16	204	Yes	Nulliparous
19/9/16	205	Yes	Nulliparous
19/9/16	206	Yes	Nulliparous
19/9/16	207	Yes	Nulliparous
19/9/16	208	Yes	Nulliparous
19/9/16	209	Yes	Nulliparous
19/9/16	210	Yes	Nulliparous
19/9/16	211	Yes	Nulliparous
19/9/16	212	Yes	Nulliparous
19/9/16	213	Yes	Nulliparous
19/9/16	214	Yes	Nulliparous
19/9/16	215	Yes	Nulliparous
19/9/16	216	Yes	Nulliparous
19/9/16	217	Yes	Nulliparous
19/9/16	218	Yes	Nulliparous
19/9/16	219	Yes	Nulliparous
19/9/16	220	Yes	Nulliparous
19/9/16	221	Yes	Nulliparous
19/9/16	222	Yes	Nulliparous
19/9/16	223	Yes	Nulliparous
19/9/16	224	Yes	Nulliparous
19/9/16	225	Yes	Nulliparous
19/9/16	226	Yes	Nulliparous
19/9/16	227	Yes	Nulliparous
19/9/16	228	Yes	Nulliparous
19/9/16	229	Yes	Nulliparous
19/9/16	230	Yes	Nulliparous
19/9/16	231	Yes	Nulliparous
19/9/16	232	Yes	Nulliparous
19/9/16	233	Yes	Nulliparous
19/9/16	234	Yes	Nulliparous
19/9/16	235	Yes	Nulliparous
19/9/16	236	Yes	Nulliparous
19/9/16	237	Yes	Nulliparous
19/9/16	238	Yes	Nulliparous
19/9/16	239	Yes	Nulliparous
19/9/16	240	Yes	Nulliparous
19/9/16	241	Yes	Nulliparous
19/9/16	242	Yes	Nulliparous
19/9/16	243	Yes	Nulliparous
19/9/16	244	Yes	Nulliparous
19/9/16	245	Yes	Nulliparous
19/9/16	246	Yes	Nulliparous
19/9/16	247	Yes	Nulliparous
19/9/16	248	Yes	Nulliparous
19/9/16	249	Yes	Nulliparous
19/9/16	250	Yes	Nulliparous
19/9/16	251	Yes	Nulliparous
19/9/16	252	Yes	Nulliparous
19/9/16	253	Yes	Nulliparous
19/9/16	254	Yes	Nulliparous
19/9/16	255	Yes	Nulliparous
19/9/16	256	Yes	Nulliparous
19/9/16	257	Yes	Nulliparous
19/9/16	258	Yes	Nulliparous
19/9/16	259	Yes	Nulliparous
19/9/16	260	Yes	Nulliparous
19/9/16	261	Yes	Nulliparous
19/9/16	262	Yes	Nulliparous
19/9/16	263	Yes	Nulliparous
19/9/16	264	Yes	Nulliparous
19/9/16	265	Yes	Nulliparous
19/9/16	266	Yes	Nulliparous
19/9/16	267	Yes	Nulliparous
19/9/16	268	Yes	Nulliparous
19/9/16	269	Yes	Nulliparous
19/9/16	270	Yes	Nulliparous
19/9/16	271	Yes	Nulliparous
19/9/16	272	Yes	Nulliparous
19/9/16	273	Yes	Nulliparous
19/9/16	274	Yes	Nulliparous
19/9/16	275	Yes	Nulliparous
19/9/16	276	Yes	Nulliparous
19/9/16	277	Yes	Nulliparous
19/9/16	278	Yes	Nulliparous
19/9/16	279	Yes	Nulliparous
19/9/16	280	Yes	Nulliparous
19/9/16	281	Yes	Nulliparous
19/9/16	282	Yes	Nulliparous
19/9/16	283	Yes	Nulliparous
19/9/16	284	Yes	Nulliparous
19/9/16	285	Yes	Nulliparous
19/9/16	286	Yes	Nulliparous
19/9/16	287	Yes	Nulliparous
19/9/16	288	Yes	Nulliparous
19/9/16	289	Yes	Nulliparous
19/9/16	290	Yes	Nulliparous
19/9/16	291	Yes	Nulliparous
19/9/16	292	Yes	Nulliparous
19/9/16	293	Yes	Nulliparous
19/9/16	294	Yes	Nulliparous
19/9/16	295	Yes	Nulliparous
19/9/16	296	Yes	Nulliparous
19/9/16	297	Yes	Nulliparous
19/9/16	298	Yes	Nulliparous
19/9/16	299	Yes	Nulliparous
19/9/16	300	Yes	Nulliparous
19/9/16	301	Yes	Nulliparous
19/9/16	302	Yes	Nulliparous
19/9/16	303	Yes	Nulliparous
19/9/16	304	Yes	Nulliparous
19/9/16	305	Yes	Nulliparous
19/9/16	306	Yes	Nulliparous
19/9/16	307	Yes	Nulliparous
19/9/16	308	Yes	Nulliparous
19/9/16	309	Yes	Nulliparous
19/9/16	310	Yes	Nulliparous
19/9/16	311	Yes	Nulliparous
19/9/16	312	Yes	Nulliparous
19/9/16	313	Yes	Nulliparous
19/9/16	314	Yes	Nulliparous
19/9/16	315	Yes	Nulliparous
19/9/16	316	Yes	Nulliparous
19/9/16	317	Yes	Nulliparous
19/9/16	318	Yes	Nulliparous
19/9/16	319	Yes	Nulliparous
19/9/16	320	Yes	Nulliparous
19/9/16	321	Yes	Nulliparous
19/9/16	322	Yes	Nulliparous
19/9/16	323	Yes	Nulliparous
19/9/16	324	Yes	Nulliparous
19/9/16	325	Yes	Nulliparous
19/9/16	326	Yes	Nulliparous
19/9/16	327	Yes	Nulliparous
19/9/16	328	Yes	Nulliparous
19/9/16	329	Yes	Nulliparous
19/9/16	330	Yes	Nulliparous
19/9/16	331	Yes	Nulliparous
19/9/16	332	Yes	Nulliparous
19/9/16	333	Yes	Nulliparous
19/9/16	334	Yes	Nulliparous
19/9/16	335	Yes	Nulliparous
19/9/16	336	Yes	Nulliparous
19/9/16	337	Yes	Nulliparous
19/9/16	338	Yes	Nulliparous
19/9/16	339	Yes	Nulliparous
19/9/16	340	Yes	Nulliparous
19/9/16	341	Yes	Nulliparous
19/9/16	342	Yes	Nulliparous
19/9/16	343	Yes	Nulliparous
19/9/16	344	Yes	Nulliparous
19/9/16	345	Yes	Nulliparous
19/9/16	346	Yes	Nulliparous
19/9/16	347	Yes	Nulliparous
19/9/16	348	Yes	Nulliparous
19/9/16	349	Yes	Nulliparous
19/9/16	350	Yes	Nulliparous
19/9/16	351	Yes	Nulliparous
19/9/16	352	Yes	Nulliparous
19/9/16	353	Yes	Nulliparous
19/9/16	354	Yes	Nulliparous
19/9/16	355	Yes	Nulliparous
19/9/16	356	Yes	Nulliparous
19/9/16	357	Yes	Nulliparous
19/9/16	358	Yes	Nulliparous
19/9/16	359	Yes	Nulliparous
19/9/16	360	Yes	Nulliparous
19/9/16	361	Yes	Nulliparous
19/9/16	362	Yes	Nulliparous
19/9/16	363	Yes	Nulliparous
19/9/16	364	Yes	Nulliparous
19/9/16	365	Yes	Nulliparous
19/9/16	366	Yes	Nulliparous
19/9/16	367	Yes	Nulliparous
19/9/16	368	Yes	Nulliparous
19/9/16	369	Yes	Nulliparous
19/9/16	370	Yes	Nulliparous
19/9/16	371	Yes	Nulliparous
19/9/16	372	Yes	Nulliparous
19/9/16	373	Yes	Nulliparous
19/9/16	374	Yes	Nulliparous
19/9/16	375	Yes	Nulliparous
19/9/16	376	Yes	Nulliparous
19/9/16	377	Yes	Nulliparous
19/9/16	378	Yes	Nulliparous
19/9/16	379	Yes	Nulliparous
19/9/16	380	Yes	Nulliparous
19/9/16	381	Yes	Nulliparous
19/9/16	382	Yes	Nulliparous
19/9/16	383	Yes	Nulliparous
19/9/16	384	Yes	Nulliparous
19/9/16	385	Yes	Nulliparous
19/9/16	386	Yes	Nulliparous
19/9/16	387	Yes	Nulliparous
19/9/16	388	Yes	Nulliparous
19/9/16	389	Yes	Nulliparous
19/9/16	390	Yes	Nulliparous
19/9/16	391	Yes	Nulliparous
19/9/16	392	Yes	Nulliparous
19/9/16	393	Yes	Nulliparous
19/9/16	394	Yes	Nulliparous
19/9/16	395	Yes	Nulliparous
19/9/16	396	Yes	Nulliparous
19/9/16	397	Yes	Nulliparous
19/9/16	398	Yes	Nulliparous
19/9/16	399	Yes	Nulliparous
19/9/16	400	Yes	Nulliparous
19/9/16	401	Yes	Nulliparous
19/9/16	402	Yes	Nulliparous
19/9/16	403	Yes	Nulliparous
19/9/16	404	Yes	Nulliparous
19/9/16	405	Yes	Nulliparous
19/9/16	406	Yes	Nulliparous
19/9/16	407	Yes	Nulliparous
19/9/16	408	Yes	Nulliparous
19/9/16	409	Yes	Nulliparous
19/9/16	410	Yes	Nulliparous
19/9/16	411	Yes	Nulliparous
19/9/16	412	Yes	Nulliparous
19/9/16	413	Yes	Nulliparous
19/9/16	414	Yes	Nulliparous
19/9/16	415	Yes	Nulliparous
19/9/16	416	Yes	Nulliparous
19/9/16	417	Yes	Nulliparous
19/9/16	418	Yes	Nulliparous
19/9/16	419	Yes	Nulliparous
19/9/16	420	Yes	Nulliparous
19/9/16	421	Yes	Nulliparous
19/9/16	422	Yes	Nulliparous
19/9/16	423	Yes	Nulliparous
19/9/16	424	Yes	Nulliparous
19/9/16	425	Yes	Nulliparous
19/9/16	426	Yes	Nulliparous
19/9/16	427	Yes	Nulliparous
19/9/16	428	Yes	Nulliparous
19/9/16	429	Yes	Nulliparous
19/9/16	430	Yes	Nulliparous
19/9/16	431	Yes	Nulliparous
19/9/16	432	Yes	Nulliparous
19/9/16	433	Yes	Nulliparous
19/9/16	434	Yes	Nulliparous
19/9/16	435	Yes	Nulliparous
19/9/16	436	Yes	Nulliparous
19/9/16	437	Yes	Nulliparous
19/9/16	438	Yes	Nulliparous
19/9/16	439	Yes	Nulliparous
19/9/16	440	Yes	Nulliparous
19/9/16	441	Yes	Nulliparous
19/9/16	442	Yes	Nulliparous
19/9/16	443	Yes	Nulliparous
19/9/16	444	Yes	Nulliparous
19/9/16	445	Yes	Nulliparous
19/9/16	446	Yes	Nulliparous
19/9/16	447	Yes	Nulliparous
19/9/16	448	Yes	Nulliparous
19/9/16	449	Yes	Nulliparous
19/9/16	450	Yes	Nulliparous
19/9/16	451	Yes	Nulliparous
19/9/16	452	Yes	Nulliparous
19/9/16	453	Yes	Nulliparous
19/9/16	454	Yes	Nulliparous
19/9/16	455	Yes	Nulliparous
19/9/16	456	Yes	Nulliparous
19/9/16	457	Yes	Nulliparous
19/9/16	458	Yes	Nulliparous
19/9/16	459	Yes	Nulliparous
19/9/16	460	Yes	Nulliparous
19/9/16	461	Yes	Nulliparous
19/9/16	462	Yes	Nulliparous
19/9/16	463	Yes	Nulliparous
19/9/16	464	Yes	Nulliparous
19/9/16	465	Yes	Nulliparous
19/9/16	466	Yes	Nulliparous
19/9/16	467	Yes	Nulliparous
19/9/16	468	Yes	Nulliparous
19/9/16	469	Yes	Nulliparous
19/9/16	470	Yes	Nulliparous
19/9/16	471	Yes	Nulliparous
19/9/16	472	Yes	Nulliparous
19/9/16	473	Yes	Nulliparous
19/9/16	474	Yes	Nulliparous
19/9/16	475	Yes	Nulliparous
19/9/16	476	Yes	Nulliparous
19/9/16	477	Yes	Nulliparous
19/9/16	478	Yes	Nulliparous
19/9/16	479	Yes	Nulliparous
19/9/16	480	Yes	Nulliparous
19/9/16	481	Yes	Nulliparous
19/9/16	482	Yes	Nulliparous
19/9/16	483	Yes	Nulliparous
19/9/16	484	Yes	Nulliparous
19/9/16	485	Yes	Nulliparous
19/9/16	486	Yes	Nulliparous
19/9/16	487	Yes	Nulliparous
19/9/16	488	Yes	Nulliparous
19/9/16	489	Yes	Nulliparous
19/9/16	490	Yes	Nulliparous
19/9/16	491	Yes	Nulliparous
19/9/16	492	Yes	Nulliparous
19/9/16	493	Yes	Nulliparous
19/9/16	494	Yes	Nulliparous
19/9/16	495	Yes	Nulliparous
19/9/16	496	Yes	Nulliparous
19/9/16	497	Yes	Nulliparous
19/9/16	498	Yes	Nulliparous
19/9/16	499	Yes	Nulliparous
19/9/16	500	Yes	Nulliparous
19/9/16	501	Yes	Nulliparous
19/9/16	502	Yes	Nulliparous
19/9/16	503	Yes	Nulliparous
19/9/16	504	Yes	Nulliparous
19/9/16	505	Yes	Nulliparous
19/9/16	506	Yes	Nulliparous
19/9/16	507	Yes	Nulliparous
19/9/16	508	Yes	Nulliparous
19/9/16	509	Yes	Nulliparous
19/9/16	510	Yes	Nulliparous
19/9/16	511	Yes	Nulliparous
19/9/16	512	Yes	Nulliparous
19/9/16	513	Yes	Nulliparous
19/9/16	514	Yes	Nulliparous
19/9/16	515	Yes	Nulliparous
19/9/16	516	Yes	Nulliparous
19/9/16	517	Yes	Nulliparous
19/9/16	518	Yes	Nulliparous
19/9/16	519	Yes	Nulliparous
19/9/16	520	Yes	Nulliparous
19/9/16	521	Yes	Nulliparous
19/9/16	522	Yes	Nulliparous
19/9/16	523	Yes	Nulliparous
19/9/16	524	Yes	Nulliparous
19/9/16	525	Yes	Nulliparous
19/9/16	526	Yes	Nulliparous
19/9/16	527	Yes	Nulliparous
19/9/16	528	Yes	Nulliparous
19/9/16	529	Yes	Nulliparous
19/9/16	530	Yes	Nulliparous
19/9/16	531	Yes	Nulliparous
19/9/16	532	Yes	Nulliparous
19/9/16	533	Yes	Nulliparous
19/9/16	534	Yes	Nulliparous
19/9/16	535	Yes	Nulliparous
19/9/16	536	Yes	Nulliparous
19/9/16	537	Yes	Nulliparous
19/9/16	538	Yes	Nulliparous
19/9/16	539	Yes	Nulliparous
19/9/16	540	Yes	Nulliparous
19/9/16	541	Yes	Nulliparous
19/9/16	542	Yes	Nulliparous
19/9/16	543	Yes	Nulliparous
19/9/16	544	Yes	Nulliparous
19/9/16	545	Yes	Nulliparous
19/9/16	546	Yes	Nulliparous
19/9/16	547	Yes	Nulliparous
19/9/16	548	Yes	Nulliparous
19/9/16	549	Yes	Nulliparous
19/9/16	550	Yes	Nulliparous
19/9/16	551	Yes	Nulliparous
19/9/16	552	Yes	Nulliparous
19/9/16	553	Yes	Nulliparous
19/9/16	554	Yes	Nulliparous
19/9/16	555	Yes	Nulliparous
19/9/16	556	Yes	Nulliparous
19/9/16	557	Yes	Nulliparous
19/9/16	558	Yes	Nulliparous
19/9/16	559	Yes	Nulliparous
19/9/16	560	Yes	Nulliparous
19/9/16	561	Yes	Nulliparous
19/9/16	562	Yes	Nulliparous
19/9/16	563	Yes	Nulliparous
19/9/16	564	Yes	Nulliparous
19/9/16	565	Yes	Nulliparous
19/9/16	566	Yes	Nulliparous
19/9/16	567	Yes	Nulliparous
19/9/16	568	Yes	Nulliparous
19/9/16	569	Yes	Nulliparous
19/9/16	570	Yes	Nulliparous
19/9/16	571	Yes	Nulliparous
19/9/16	572	Yes	Nulliparous
19/9/16	573	Yes	Nulliparous
19/9/16	574	Yes	Nulliparous
19/9/16	575	Yes	Nulliparous
19/9/16	576	Yes	Nulliparous
19/9/16	577	Yes	Nulliparous
19/9/16	578	Yes	Nulliparous
19/9/16	579	Yes	Nulliparous
19/9/16	580	Yes	Nulliparous
19/9/16	581	Yes	Nulliparous
19/9/16	582	Yes	Nulliparous
19/9/16	583	Yes	Nulliparous
19/9/16	584	Yes	Nulliparous
19/9/16	585	Yes	Nulliparous
19/9/16	586	Yes	Nulliparous
19/9/16	587	Yes	Nulliparous
19/9/16	588	Yes	Nulliparous
19/9/16	589	Yes	Nulliparous
19/9/16	590	Yes	Nulliparous
19/9/16	591	Yes	Nulliparous
19/9/16	592	Yes	Nulliparous
19/9/16	593	Yes	Nulliparous
19/9/16	594	Yes	Nulliparous
19/9/16	595	Yes	Nulliparous
19/9/16	596	Yes	Nulliparous
19/9/16	597	Yes	Nulliparous
19/9/16	598	Yes	Nulliparous
19/9/16	599	Yes	Nulliparous
19/9/16	600	Yes	Nulliparous
19/9/16	601	Yes	Nulliparous
19/9/16	602	Yes	Nulliparous
19/9/16	603	Yes	Nulliparous
19/9/16	604	Yes	Nulliparous
19/9/16	605	Yes	Nulliparous
19/9/16	606	Yes	Nulliparous
19/9/16	607	Yes	Nulliparous
19/9/16	608	Yes	Nulliparous
19/9/16	609	Yes	Nulliparous
19/9/16	610	Yes	Nulliparous
19/9/16	611	Yes	Nulliparous
19/9/16	612	Yes	Nulliparous
19/9/16	613	Yes	Nulliparous
19/9/16	614	Yes	Nulliparous
19/9/16	615	Yes	Nulliparous
19/9/16	616	Yes	Nulliparous
19/9/16	617	Yes	Nulliparous
19/9/16	618	Yes	Nulliparous
19/9/16	619	Yes	Nulliparous
19/9/16	620	Yes	Nulliparous
19/9/16	621	Yes	Nulliparous
19/9/16	622	Yes	Nulliparous
19/9/16	623	Yes	Nulliparous
19/9/16	624	Yes	Nulliparous
19/9/16	625	Yes	Nulliparous
19/9/16	626	Yes	Nulliparous
19/9/16	627	Yes	Nulliparous
19/9/16	628	Yes	Nulliparous
19/9/16	629	Yes	Nulliparous
19/9/16	630	Yes	Nulliparous
19/9/16	631	Yes	Nulliparous
19/9/16	632	Yes	Nulliparous
19/9/16	633	Yes	Nulliparous
19/9/16	634	Yes	Nulliparous
19/9/16	635	Yes	Nulliparous
19/9/16	636	Yes	Nulliparous
19/9/16	637	Yes	Nulliparous
19/9/16	638	Yes	Nulliparous
19/9/16	639	Yes	Nulliparous
19/9/16	640	Yes	Nulliparous
19/9/16	641	Yes	Nulliparous
19/9/16	642	Yes	Nulliparous
20/9/16	1	Yes	Parous	Yes	0	1	2	2
20/9/16	2	Yes	Parous	Yes	0	0	1	1
20/9/16	3	Yes	Parous	Yes	0	3	0	0
20/9/16	4	Yes	Parous	No	0	0	0	0
20/9/16	5	Yes	Parous	No	0	0	0	0
20/9/16	6	Yes	Parous	No	0	0	0	0
20/9/16	7	Yes	Parous	No	0	0	0	0
20/9/16	8	Yes	Parous	No	0	0	0	0
20/9/16	9	Yes	Parous	No	0	0	0	0
20/9/16	10	Yes	Parous	No	0	0	0	0
20/9/16	11	Yes	Parous	No	0	0	0	0
20/9/16	12	Yes	Parous	No	0	0	0	0
20/9/16	13	Yes	Parous	No	0	0	0	0
20/9/16	14	Yes	Parous	No	0	0	0	0
20/9/16	15	Yes	Parous	No	0	0	0	0
20/9/16	16	Yes	Parous	No	0	0	0	0
20/9/16	17	Yes	Parous	No	0	0	0	0
20/9/16	18	Yes	Parous	No	0	0	0	0
20/9/16	19	Yes	Parous	No	0	0	0	0
20/9/16	20	Yes	Parous	No	0	0	0	0
20/9/16	21	Yes	Parous	No	0	0	0	0
20/9/16	22	Yes	Parous	No	0	0	0	0
20/9/16	23	Yes	Parous	No	0	0	0	0
20/9/16	24	Yes	Parous	No	0	0	0	0
20/9/16	25	Yes	Parous	No	0	0	0	0
20/9/16	26	Yes	Parous	No	0	0	0	0
20/9/16	27	Yes	Parous	No	0	0	0	0
20/9/16	28	Yes	Parous	No	0	0	0	0
20/9/16	29	Yes	Parous	No	0	0	0	0
20/9/16	30	Yes	Parous	No	0	0	0	0
20/9/16	31	Yes	Parous	No	0	0	0	0
20/9/16	32	Yes	Parous	No	0	0	0	0
20/9/16	33	Yes	Parous	No	0	0	0	0
20/9/16	34	Yes	Parous	No	0	0	0	0
20/9/16	35	Yes	Parous	No	0	0	0	0
20/9/16	36	Yes	Parous	No	0	0	0	0
20/9/16	37	Yes	Parous	No	0	0	0	0
20/9/16	38	Yes	Parous	No	0	0	0	0
20/9/16	39	Yes	Parous	No	0	0	0	0
20/9/16	40	Yes	Parous	No	0	0	0	0
20/9/16	41	Yes	Parous	No	0	0	0	0
20/9/16	42	Yes	Parous	No	0	0	0	0
20/9/16	43	Yes	Parous	No	0	0	0	0
20/9/16	44	Yes	Parous	No	0	0	0	0
20/9/16	45	Yes	Parous	No	0	0	0	0
20/9/16	46	Yes	Parous	No	0	0	0	0
20/9/16	47	Yes	Parous	No	0	0	0	0
20/9/16	48	Yes	Parous	No	0	0	0	0
20/9/16	49	Yes	Parous	No	0	0	0	0
20/9/16	50	Yes	Parous	No	0	0	0	0
20/9/16	51	Yes	Parous	No	0	0	0	0
20/9/16	52	Yes	Parous	No	0	0	0	0
20/9/16	53	Yes	Parous	No	0	0	0	0
20/9/16	54	Yes	Parous	No	0	0	0	0
20/9/16	55	Yes	Parous	No	0	0	0	0
20/9/16	56	Yes	Parous	No	0	0	0	0
20/9/16	57	Yes	Parous	No	0	0	0	0
20/9/16	58	Yes	Parous	No	0	0	0	0
20/9/16	59	Yes	Parous	No	0	0	0	0
20/9/16	60	Yes	Parous	No	0	0	0	0
20/9/16	61	Yes	Parous	No	0	0	0	0
20/9/16	62	Yes	Parous	No	0	0	0	0
20/9/16	63	Yes	Parous	No	0	0	0	0
20/9/16	64	Yes	Parous	No	0	0	0	0
20/9/16	65	Yes	Parous	No	0	0	0	0
20/9/16	66	Yes	Parous	No	0	0	0	0
20/9/16	67	Yes	Parous	No	0	0	0	0
20/9/16	68	Yes	Parous	No	0	0	0	0
20/9/16	69	Yes	Parous	No	0	0	0	0
20/9/16	70	Yes	Parous	No	0	0	0	0
20/9/16	71	Yes	Parous	No	0	0	0	0
20/9/16	72	Yes	Parous	No	0	0	0	0
20/9/16	73	Yes	Parous	No	0	0	0	0
20/9/16	74	Yes	Parous	No	0	0	0	0
20/9/16	75	Yes	Parous	No	0	0	0	0
20/9/16	76	Yes	Parous	No	0	0	0	0
20/9/16	77	Yes	Parous	No	0	0	0	0
20/9/16	78	Yes	Parous	No	0	0	0	0
20/9/16	79	Yes	Parous	No	0	0	0	0
20/9/16	80	Yes	Parous	No	0	0	0	0
20/9/16	81	Yes	Parous	No	0	0	0	0
20/9/16	82	Yes	Parous	No	0	0	0	0
20/9/16	83	Yes	Parous	No	0	0	0	0
20/9/16	84	Yes	Parous	No	0	0	0	0
20/9/16	85	Yes	Parous	No	0	0	0	0
20/9/16	86	Yes	Parous	No	0	0	0	0
20/9/16	87	Yes	Parous	No	0	0	0	0
20/9/16	88	Yes	Parous	No	0	0	0	0
20/9/16	89	Yes	Parous	No	0	0	0	0
20/9/16	90	Yes	Parous	No	0	0	0	0
20/9/16	91	Yes	Parous	No	0	0	0	0
20/9/16	92	Yes	Parous	No	0	0	0	0
20/9/16	93	Yes	Nulliparous
20/9/16	94	Yes	Nulliparous
20/9/16	95	Yes	Nulliparous
20/9/16	96	Yes	Nulliparous
20/9/16	97	Yes	Nulliparous
20/9/16	98	Yes	Nulliparous
20/9/16	99	Yes	Nulliparous
20/9/16	100	Yes	Nulliparous
20/9/16	101	Yes	Nulliparous
20/9/16	102	Yes	Nulliparous
20/9/16	103	Yes	Nulliparous
20/9/16	104	Yes	Nulliparous
20/9/16	105	Yes	Nulliparous
20/9/16	106	Yes	Nulliparous
20/9/16	107	Yes	Nulliparous
20/9/16	108	Yes	Nulliparous
20/9/16	109	Yes	Nulliparous
20/9/16	110	Yes	Nulliparous
20/9/16	111	Yes	Nulliparous
20/9/16	112	Yes	Nulliparous
20/9/16	113	Yes	Nulliparous
20/9/16	114	Yes	Nulliparous
20/9/16	115	Yes	Nulliparous
20/9/16	116	Yes	Nulliparous
20/9/16	117	Yes	Nulliparous
20/9/16	118	Yes	Nulliparous
20/9/16	119	Yes	Nulliparous
20/9/16	120	Yes	Nulliparous
20/9/16	121	Yes	Nulliparous
20/9/16	122	Yes	Nulliparous
20/9/16	123	Yes	Nulliparous
20/9/16	124	Yes	Nulliparous
20/9/16	125	Yes	Nulliparous
20/9/16	126	Yes	Nulliparous
20/9/16	127	Yes	Nulliparous
20/9/16	128	Yes	Nulliparous
20/9/16	129	Yes	Nulliparous
20/9/16	130	Yes	Nulliparous
20/9/16	131	Yes	Nulliparous
20/9/16	132	Yes	Nulliparous
20/9/16	133	Yes	Nulliparous
20/9/16	134	Yes	Nulliparous
20/9/16	135	Yes	Nulliparous
20/9/16	136	Yes	Nulliparous
20/9/16	137	Yes	Nulliparous
20/9/16	138	Yes	Nulliparous
20/9/16	139	Yes	Nulliparous
20/9/16	140	Yes	Nulliparous
20/9/16	141	Yes	Nulliparous
20/9/16	142	Yes	Nulliparous
20/9/16	143	Yes	Nulliparous
20/9/16	144	Yes	Nulliparous
20/9/16	145	Yes	Nulliparous
20/9/16	146	Yes	Nulliparous
20/9/16	147	Yes	Nulliparous
20/9/16	148	Yes	Nulliparous
20/9/16	149	Yes	Nulliparous
20/9/16	150	Yes	Nulliparous
20/9/16	151	Yes	Nulliparous
20/9/16	152	Yes	Nulliparous
20/9/16	153	Yes	Nulliparous
20/9/16	154	Yes	Nulliparous
20/9/16	155	Yes	Nulliparous
20/9/16	156	Yes	Nulliparous
20/9/16	157	Yes	Nulliparous
20/9/16	158	Yes	Nulliparous
20/9/16	159	Yes	Nulliparous
20/9/16	160	Yes	Nulliparous
20/9/16	161	Yes	Nulliparous
20/9/16	162	Yes	Nulliparous
20/9/16	163	Yes	Nulliparous
20/9/16	164	Yes	Nulliparous
20/9/16	165	Yes	Nulliparous
20/9/16	166	Yes	Nulliparous
20/9/16	167	Yes	Nulliparous
20/9/16	168	Yes	Nulliparous
20/9/16	169	Yes	Nulliparous
20/9/16	170	Yes	Nulliparous
20/9/16	171	Yes	Nulliparous
20/9/16	172	Yes	Nulliparous
20/9/16	173	Yes	Nulliparous
20/9/16	174	Yes	Nulliparous
20/9/16	175	Yes	Nulliparous
20/9/16	176	Yes	Nulliparous
20/9/16	177	Yes	Nulliparous
20/9/16	178	Yes	Nulliparous
20/9/16	179	Yes	Nulliparous
20/9/16	180	Yes	Nulliparous
20/9/16	181	Yes	Nulliparous
20/9/16	182	Yes	Nulliparous
20/9/16	183	Yes	Nulliparous
20/9/16	184	Yes	Nulliparous
20/9/16	185	Yes	Nulliparous
20/9/16	186	Yes	Nulliparous
20/9/16	187	Yes	Nulliparous
20/9/16	188	Yes	Nulliparous
20/9/16	189	Yes	Nulliparous
20/9/16	190	Yes	Nulliparous
20/9/16	191	Yes	Nulliparous
20/9/16	192	Yes	Nulliparous
20/9/16	193	Yes	Nulliparous
20/9/16	194	Yes	Nulliparous
20/9/16	195	Yes	Nulliparous
20/9/16	196	Yes	Nulliparous
20/9/16	197	Yes	Nulliparous
20/9/16	198	Yes	Nulliparous
20/9/16	199	Yes	Nulliparous
20/9/16	200	Yes	Nulliparous
20/9/16	201	Yes	Nulliparous
20/9/16	202	Yes	Nulliparous
20/9/16	203	Yes	Nulliparous
20/9/16	204	Yes	Nulliparous
20/9/16	205	Yes	Nulliparous
20/9/16	206	Yes	Nulliparous
20/9/16	207	Yes	Nulliparous
20/9/16	208	Yes	Nulliparous
20/9/16	209	Yes	Nulliparous
20/9/16	210	Yes	Nulliparous
20/9/16	211	Yes	Nulliparous
20/9/16	212	Yes	Nulliparous
20/9/16	213	Yes	Nulliparous
20/9/16	214	Yes	Nulliparous
20/9/16	215	Yes	Nulliparous
20/9/16	216	Yes	Nulliparous
20/9/16	217	Yes	Nulliparous
20/9/16	218	Yes	Nulliparous
20/9/16	219	Yes	Nulliparous
20/9/16	220	Yes	Nulliparous
20/9/16	221	Yes	Nulliparous
20/9/16	222	Yes	Nulliparous
20/9/16	223	Yes	Nulliparous
20/9/16	224	Yes	Nulliparous
20/9/16	225	Yes	Nulliparous
20/9/16	226	Yes	Nulliparous
20/9/16	227	Yes	Nulliparous
20/9/16	228	Yes	Nulliparous
20/9/16	229	Yes	Nulliparous
20/9/16	230	Yes	Nulliparous
20/9/16	231	Yes	Nulliparous
20/9/16	232	Yes	Nulliparous
20/9/16	233	Yes	Nulliparous
20/9/16	234	Yes	Nulliparous
20/9/16	235	Yes	Nulliparous
20/9/16	236	Yes	Nulliparous
20/9/16	237	Yes	Nulliparous
20/9/16	238	Yes	Nulliparous
20/9/16	239	Yes	Nulliparous
20/9/16	240	Yes	Nulliparous

## Sheet: D180_Dissected_Fly_Information
Date	SN	Dissected	Parity	Infected	L1	L2	L3	L3H
2017-03-02	1	Yes	Parous	Yes	0	2	0	0
2017-03-02	2	Yes	Parous	No	0	0	0	0
2017-03-02	3	Yes	Parous	No	0	0	0	0
2017-03-02	4	Yes	Parous	No	0	0	0	0
2017-03-02	5	Yes	Parous	No	0	0	0	0
2017-03-02	6	Yes	Parous	No	0	0	0	0
2017-03-02	7	Yes	Parous	No	0	0	0	0
2017-03-02	8	Yes	Parous	No	0	0	0	0
2017-03-02	9	Yes	Parous	No	0	0	0	0
2017-03-02	10	Yes	Parous	No	0	0	0	0
2017-03-02	11	Yes	Parous	No	0	0	0	0
2017-03-02	12	Yes	Parous	No	0	0	0	0
2017-03-02	13	Yes	Parous	No	0	0	0	0
2017-03-02	14	Yes	Parous	No	0	0	0	0
2017-03-02	15	Yes	Parous	No	0	0	0	0
2017-03-02	16	Yes	Parous	No	0	0	0	0
2017-03-02	17	Yes	Parous	No	0	0	0	0
2017-03-02	18	Yes	Parous	No	0	0	0	0
2017-03-02	19	Yes	Parous	No	0	0	0	0
2017-03-02	20	Yes	Parous	No	0	0	0	0
2017-03-02	21	Yes	Parous	No	0	0	0	0
2017-03-02	22	Yes	Parous	No	0	0	0	0
2017-03-02	23	Yes	Parous	No	0	0	0	0
2017-03-02	24	Yes	Parous	No	0	0	0	0
2017-03-02	25	Yes	Parous	No	0	0	0	0
2017-03-02	26	Yes	Parous	No	0	0	0	0
2017-03-02	27	Yes	Parous	No	0	0	0	0
2017-03-02	28	Yes	Parous	No	0	0	0	0
2017-03-02	29	Yes	Parous	No	0	0	0	0
2017-03-02	30	Yes	Parous	No	0	0	0	0
2017-03-02	31	Yes	Parous	No	0	0	0	0
2017-03-02	32	Yes	Parous	No	0	0	0	0
2017-03-02	33	Yes	Parous	No	0	0	0	0
2017-03-02	34	Yes	Parous	No	0	0	0	0
2017-03-02	35	Yes	Parous	No	0	0	0	0
2017-03-02	36	Yes	Parous	No	0	0	0	0
2017-03-02	37	Yes	Parous	No	0	0	0	0
2017-03-02	38	Yes	Parous	No	0	0	0	0
2017-03-02	39	Yes	Parous	No	0	0	0	0
2017-03-02	40	Yes	Parous	No	0	0	0	0
2017-03-02	41	Yes	Parous	No	0	0	0	0
2017-03-02	42	Yes	Parous	No	0	0	0	0
2017-03-02	43	Yes	Parous	No	0	0	0	0
2017-03-02	44	Yes	Parous	No	0	0	0	0
2017-03-02	45	Yes	Parous	No	0	0	0	0
2017-03-02	46	Yes	Parous	No	0	0	0	0
2017-03-02	47	Yes	Parous	No	0	0	0	0
2017-03-02	48	Yes	Parous	No	0	0	0	0
2017-03-02	49	Yes	Parous	No	0	0	0	0
2017-03-02	50	Yes	Parous	No	0	0	0	0
2017-03-02	51	Yes	Parous	No	0	0	0	0
2017-03-02	52	Yes	Parous	No	0	0	0	0
2017-03-02	53	Yes	Parous	No	0	0	0	0
2017-03-02	54	Yes	Parous	No	0	0	0	0
2017-03-02	55	Yes	Parous	No	0	0	0	0
2017-03-02	56	Yes	Parous	No	0	0	0	0
2017-03-02	57	Yes	Parous	No	0	0	0	0
2017-03-02	58	Yes	Parous	No	0	0	0	0
2017-03-02	59	Yes	Parous	No	0	0	0	0
2017-03-02	60	Yes	Parous	No	0	0	0	0
2017-03-02	61	Yes	Parous	No	0	0	0	0
2017-03-02	62	Yes	Parous	No	0	0	0	0
2017-03-02	63	Yes	Parous	No	0	0	0	0
2017-03-02	64	Yes	Parous	No	0	0	0	0
2017-03-02	65	Yes	Parous	No	0	0	0	0
2017-03-02	66	Yes	Parous	No	0	0	0	0
2017-03-02	67	Yes	Parous	No	0	0	0	0
2017-03-02	68	Yes	Parous	No	0	0	0	0
2017-03-02	69	Yes	Parous	No	0	0	0	0
2017-03-02	70	Yes	Parous	No	0	0	0	0
2017-03-02	71	Yes	Parous	No	0	0	0	0
2017-03-02	72	Yes	Nulliparous
2017-03-02	73	Yes	Nulliparous
2017-03-02	74	Yes	Nulliparous
2017-03-02	75	Yes	Nulliparous
2017-03-02	76	Yes	Nulliparous
2017-03-02	77	Yes	Nulliparous
2017-03-02	78	Yes	Nulliparous
2017-03-02	79	Yes	Nulliparous
2017-03-02	80	Yes	Nulliparous
2017-03-02	81	Yes	Nulliparous
2017-03-02	82	Yes	Nulliparous
2017-03-02	83	Yes	Nulliparous
2017-03-02	84	Yes	Nulliparous
2017-03-02	85	Yes	Nulliparous
2017-03-02	86	Yes	Nulliparous
2017-03-02	87	Yes	Nulliparous
2017-03-02	88	Yes	Nulliparous
2017-03-02	89	Yes	Nulliparous
2017-03-02	90	Yes	Nulliparous
2017-03-02	91	Yes	Nulliparous
2017-03-02	92	Yes	Nulliparous
2017-03-02	93	Yes	Nulliparous
2017-03-02	94	Yes	Nulliparous
2017-03-02	95	Yes	Nulliparous
2017-03-02	96	Yes	Nulliparous
2017-03-02	97	Yes	Nulliparous
2017-03-02	98	Yes	Nulliparous
2017-03-02	99	Yes	Nulliparous
2017-03-02	100	Yes	Nulliparous
2017-03-02	101	Yes	Nulliparous
2017-03-02	102	Yes	Nulliparous
2017-03-02	103	Yes	Nulliparous
2017-03-02	104	Yes	Nulliparous
2017-03-02	105	Yes	Nulliparous
2017-03-02	106	Yes	Nulliparous
2017-03-02	107	Yes	Nulliparous
2017-03-02	108	Yes	Nulliparous
2017-03-02	109	Yes	Nulliparous
2017-03-02	110	Yes	Nulliparous
2017-03-02	111	Yes	Nulliparous
2017-03-02	112	Yes	Nulliparous
2017-03-02	113	Yes	Nulliparous
2017-03-02	114	Yes	Nulliparous
2017-03-02	115	Yes	Nulliparous
2017-03-02	116	Yes	Nulliparous
2017-03-02	117	Yes	Nulliparous
2017-03-02	118	Yes	Nulliparous
2017-03-02	119	Yes	Nulliparous
2017-03-02	120	Yes	Nulliparous
2017-03-02	121	Yes	Nulliparous
2017-03-02	122	Yes	Nulliparous
2017-03-02	123	Yes	Nulliparous
2017-03-02	124	Yes	Nulliparous
2017-03-02	125	Yes	Nulliparous
2017-03-02	126	Yes	Nulliparous
2017-03-02	127	Yes	Nulliparous
2017-03-02	128	Yes	Nulliparous
2017-03-02	129	Yes	Nulliparous
2017-03-02	130	Yes	Nulliparous
2017-03-02	131	Yes	Nulliparous
2017-03-02	132	Yes	Nulliparous
2017-03-02	133	Yes	Nulliparous
2017-03-02	134	Yes	Nulliparous
2017-03-02	135	Yes	Nulliparous
2017-03-02	136	Yes	Nulliparous
2017-03-02	137	Yes	Nulliparous
2017-03-02	138	Yes	Nulliparous
2017-03-02	139	Yes	Nulliparous
2017-03-02	140	Yes	Nulliparous
2017-03-02	141	Yes	Nulliparous
2017-03-02	142	Yes	Nulliparous
2017-03-02	143	Yes	Nulliparous
2017-03-02	144	Yes	Nulliparous
2017-03-02	145	Yes	Nulliparous
2017-03-02	146	Yes	Nulliparous
2017-03-02	147	Yes	Nulliparous
2017-03-02	148	Yes	Nulliparous
2017-03-02	149	Yes	Nulliparous
2017-03-02	150	Yes	Nulliparous
2017-03-02	151	Yes	Nulliparous
2017-03-02	152	Yes	Nulliparous
2017-03-02	153	Yes	Nulliparous
2017-03-02	154	Yes	Nulliparous
2017-03-02	155	Yes	Nulliparous
2017-03-02	156	Yes	Nulliparous
2017-03-02	157	Yes	Nulliparous
2017-03-02	158	Yes	Nulliparous
2017-03-02	159	Yes	Nulliparous
2017-03-02	160	Yes	Nulliparous
2017-03-02	161	Yes	Nulliparous
2017-03-02	162	Yes	Nulliparous
2017-03-02	163	Yes	Nulliparous
2017-03-02	164	Yes	Nulliparous
2017-03-02	165	Yes	Nulliparous
2017-03-02	166	Yes	Nulliparous
2017-03-02	167	Yes	Nulliparous
2017-03-02	168	Yes	Nulliparous
2017-03-02	169	Yes	Nulliparous
2017-03-02	170	Yes	Nulliparous
2017-03-02	171	Yes	Nulliparous
2017-03-02	172	Yes	Nulliparous
2017-03-02	173	Yes	Nulliparous
2017-03-02	174	Yes	Nulliparous
2017-03-02	175	Yes	Nulliparous
2017-03-02	176	Yes	Nulliparous
2017-03-02	177	Yes	Nulliparous
2017-03-02	178	Yes	Nulliparous
2017-03-02	179	Yes	Nulliparous
2017-03-02	180	Yes	Nulliparous
2017-03-02	181	Yes	Nulliparous
2017-03-02	182	Yes	Nulliparous
2017-03-02	183	Yes	Nulliparous
2017-03-02	184	Yes	Nulliparous
2017-03-02	185	Yes	Nulliparous
2017-03-02	186	Yes	Nulliparous
2017-03-02	187	Yes	Nulliparous
2017-03-02	188	Yes	Nulliparous
2017-03-02	189	Yes	Nulliparous
2017-03-02	190	Yes	Nulliparous
2017-03-02	191	Yes	Nulliparous
2017-03-02	192	Yes	Nulliparous
2017-03-02	193	Yes	Nulliparous
2017-03-02	194	Yes	Nulliparous
2017-03-02	195	Yes	Nulliparous
2017-03-02	196	Yes	Nulliparous
2017-03-02	197	Yes	Nulliparous
2017-03-02	198	Yes	Nulliparous
2017-03-02	199	Yes	Nulliparous
2017-03-02	200	Yes	Nulliparous
2017-03-02	201	Yes	Nulliparous
2017-03-02	202	Yes	Nulliparous
2017-03-02	203	Yes	Nulliparous
2017-03-02	204	Yes	Nulliparous
2017-03-02	205	Yes	Nulliparous
2017-03-02	206	Yes	Nulliparous
2017-03-02	207	Yes	Nulliparous
2017-03-02	208	Yes	Nulliparous
2017-03-02	209	Yes	Nulliparous
2017-03-02	210	Yes	Nulliparous
2017-03-02	211	Yes	Nulliparous
2017-03-02	212	Yes	Nulliparous
2017-03-02	213	Yes	Nulliparous
2017-03-02	214	Yes	Nulliparous
2017-03-02	215	Yes	Nulliparous
2017-03-02	216	Yes	Nulliparous
2017-03-02	217	Yes	Nulliparous
2017-03-02	218	Yes	Nulliparous
2017-03-02	219	Yes	Nulliparous
2017-03-02	220	Yes	Nulliparous
2017-03-02	221	Yes	Nulliparous
2017-03-02	222	Yes	Nulliparous
2017-03-02	223	Yes	Nulliparous
2017-03-02	224	Yes	Nulliparous
2017-03-02	225	Yes	Nulliparous
2017-03-02	226	Yes	Nulliparous
2017-03-02	227	Yes	Nulliparous
2017-03-02	228	Yes	Nulliparous
2017-03-02	229	Yes	Nulliparous
2017-03-02	230	Yes	Nulliparous
2017-03-02	231	Yes	Nulliparous
2017-03-02	232	Yes	Nulliparous
2017-03-02	233	Yes	Nulliparous
2017-03-02	234	Yes	Nulliparous
2017-03-02	235	Yes	Nulliparous
2017-03-02	236	Yes	Nulliparous
2017-03-02	237	Yes	Nulliparous
2017-03-02	238	Yes	Nulliparous
2017-03-02	239	Yes	Nulliparous
2017-03-02	240	Yes	Nulliparous
2017-03-02	241	Yes	Nulliparous
2017-03-02	242	Yes	Nulliparous
2017-03-02	243	Yes	Nulliparous
2017-03-02	244	Yes	Nulliparous
2017-03-02	245	Yes	Nulliparous
2017-03-02	246	Yes	Nulliparous
2017-03-02	247	Yes	Nulliparous
2017-03-02	248	Yes	Nulliparous
2017-03-02	249	Yes	Nulliparous
2017-03-02	250	Yes	Nulliparous
2017-03-02	251	Yes	Nulliparous
2017-03-02	252	Yes	Nulliparous
2017-03-02	253	Yes	Nulliparous
2017-03-02	254	Yes	Nulliparous
2017-03-02	255	Yes	Nulliparous
2017-03-02	256	Yes	Nulliparous
2017-03-02	257	Yes	Nulliparous
2017-03-02	258	Yes	Nulliparous
2017-03-02	259	Yes	Nulliparous
2017-03-02	260	Yes	Nulliparous
2017-03-02	261	Yes	Nulliparous
2017-03-02	262	Yes	Nulliparous
2017-03-02	263	Yes	Nulliparous
2017-03-02	264	Yes	Nulliparous
2017-03-02	265	Yes	Nulliparous
2017-03-02	266	Yes	Nulliparous
2017-03-02	267	Yes	Nulliparous
2017-03-02	268	Yes	Nulliparous
2017-03-02	269	Yes	Nulliparous
2017-03-02	270	Yes	Nulliparous
2017-03-02	271	Yes	Nulliparous
2017-03-02	272	Yes	Nulliparous
2017-03-02	273	Yes	Nulliparous
2017-03-02	274	Yes	Nulliparous
2017-03-02	275	Yes	Nulliparous
2017-03-02	276	Yes	Nulliparous
2017-03-02	277	Yes	Nulliparous
2017-03-02	278	Yes	Nulliparous
2017-03-02	279	Yes	Nulliparous
2017-03-02	280	Yes	Nulliparous
2017-03-02	281	Yes	Nulliparous
2017-03-02	282	Yes	Nulliparous
2017-03-02	283	Yes	Nulliparous
2017-03-02	284	Yes	Nulliparous
2017-03-02	285	Yes	Nulliparous
2017-03-02	286	Yes	Nulliparous
2017-03-02	287	Yes	Nulliparous
2017-03-02	288	Yes	Nulliparous
2017-03-02	289	Yes	Nulliparous
2017-03-02	290	Yes	Nulliparous
2017-03-02	291	Yes	Nulliparous
2017-03-02	292	Yes	Nulliparous
2017-03-02	293	Yes	Nulliparous
2017-03-02	294	Yes	Nulliparous
2017-03-02	295	Yes	Nulliparous
2017-03-02	296	Yes	Nulliparous
2017-03-02	297	Yes	Nulliparous
2017-03-02	298	Yes	Nulliparous
2017-03-02	299	Yes	Nulliparous
2017-03-02	300	Yes	Nulliparous
2017-03-02	301	Yes	Nulliparous
2017-03-02	302	Yes	Nulliparous
2017-03-02	303	Yes	Nulliparous
2017-03-02	304	Yes	Nulliparous
2017-03-02	305	Yes	Nulliparous
2017-03-02	306	Yes	Nulliparous
2017-03-02	307	Yes	Nulliparous
2017-03-02	308	Yes	Nulliparous
2017-03-02	309	Yes	Nulliparous
2017-03-02	310	Yes	Nulliparous
2017-03-02	311	Yes	Nulliparous
2017-03-02	312	Yes	Nulliparous
2017-03-02	313	Yes	Nulliparous
2017-03-02	314	Yes	Nulliparous
2017-03-02	315	Yes	Nulliparous
2017-03-02	316	Yes	Nulliparous
2017-03-02	317	Yes	Nulliparous
2017-03-02	318	Yes	Nulliparous
2017-03-02	319	Yes	Nulliparous
2017-03-02	320	Yes	Nulliparous
2017-03-02	321	Yes	Nulliparous
2017-03-02	322	Yes	Nulliparous
2017-03-02	323	Yes	Nulliparous
2017-03-02	324	Yes	Nulliparous
2017-04-02	1	Yes	Parous	Yes	0	0	4	4
2017-04-02	2	Yes	Parous	Yes	0	0	1	1
2017-04-02	3	Yes	Parous	Yes	0	0	6	6
2017-04-02	4	Yes	Parous	Yes	0	1	0	0
2017-04-02	5	Yes	Parous	Yes	2	0	0	0
2017-04-02	6	Yes	Parous	Yes	0	2	0	0
2017-04-02	7	Yes	Parous	No	0	0	0	0
2017-04-02	8	Yes	Parous	No	0	0	0	0
2017-04-02	9	Yes	Parous	No	0	0	0	0
2017-04-02	10	Yes	Parous	No	0	0	0	0
2017-04-02	11	Yes	Parous	No	0	0	0	0
2017-04-02	12	Yes	Parous	No	0	0	0	0
2017-04-02	13	Yes	Parous	No	0	0	0	0
2017-04-02	14	Yes	Parous	No	0	0	0	0
2017-04-02	15	Yes	Parous	No	0	0	0	0
2017-04-02	16	Yes	Parous	No	0	0	0	0
2017-04-02	17	Yes	Parous	No	0	0	0	0
2017-04-02	18	Yes	Parous	No	0	0	0	0
2017-04-02	19	Yes	Parous	No	0	0	0	0
2017-04-02	20	Yes	Parous	No	0	0	0	0
2017-04-02	21	Yes	Parous	No	0	0	0	0
2017-04-02	22	Yes	Parous	No	0	0	0	0
2017-04-02	23	Yes	Parous	No	0	0	0	0
2017-04-02	24	Yes	Parous	No	0	0	0	0
2017-04-02	25	Yes	Parous	No	0	0	0	0
2017-04-02	26	Yes	Parous	No	0	0	0	0
2017-04-02	27	Yes	Parous	No	0	0	0	0
2017-04-02	28	Yes	Parous	No	0	0	0	0
2017-04-02	29	Yes	Parous	No	0	0	0	0
2017-04-02	30	Yes	Parous	No	0	0	0	0
2017-04-02	31	Yes	Parous	No	0	0	0	0
2017-04-02	32	Yes	Parous	No	0	0	0	0
2017-04-02	33	Yes	Parous	No	0	0	0	0
2017-04-02	34	Yes	Parous	No	0	0	0	0
2017-04-02	35	Yes	Parous	No	0	0	0	0
2017-04-02	36	Yes	Parous	No	0	0	0	0
2017-04-02	37	Yes	Parous	No	0	0	0	0
2017-04-02	38	Yes	Parous	No	0	0	0	0
2017-04-02	39	Yes	Parous	No	0	0	0	0
2017-04-02	40	Yes	Parous	No	0	0	0	0
2017-04-02	41	Yes	Parous	No	0	0	0	0
2017-04-02	42	Yes	Parous	No	0	0	0	0
2017-04-02	43	Yes	Parous	No	0	0	0	0
2017-04-02	44	Yes	Parous	No	0	0	0	0
2017-04-02	45	Yes	Parous	No	0	0	0	0
2017-04-02	46	Yes	Parous	No	0	0	0	0
2017-04-02	47	Yes	Parous	No	0	0	0	0
2017-04-02	48	Yes	Parous	No	0	0	0	0
2017-04-02	49	Yes	Parous	No	0	0	0	0
2017-04-02	50	Yes	Parous	No	0	0	0	0
2017-04-02	51	Yes	Parous	No	0	0	0	0
2017-04-02	52	Yes	Parous	No	0	0	0	0
2017-04-02	53	Yes	Parous	No	0	0	0	0
2017-04-02	54	Yes	Parous	No	0	0	0	0
2017-04-02	55	Yes	Parous	No	0	0	0	0
2017-04-02	56	Yes	Parous	No	0	0	0	0
2017-04-02	57	Yes	Parous	No	0	0	0	0
2017-04-02	58	Yes	Parous	No	0	0	0	0
2017-04-02	59	Yes	Parous	No	0	0	0	0
2017-04-02	60	Yes	Parous	No	0	0	0	0
2017-04-02	61	Yes	Parous	No	0	0	0	0
2017-04-02	62	Yes	Parous	No	0	0	0	0
2017-04-02	63	Yes	Parous	No	0	0	0	0
2017-04-02	64	Yes	Parous	No	0	0	0	0
2017-04-02	65	Yes	Parous	No	0	0	0	0
2017-04-02	66	Yes	Parous	No	0	0	0	0
2017-04-02	67	Yes	Parous	No	0	0	0	0
2017-04-02	68	Yes	Parous	No	0	0	0	0
2017-04-02	69	Yes	Parous	No	0	0	0	0
2017-04-02	70	Yes	Parous	No	0	0	0	0
2017-04-02	71	Yes	Parous	No	0	0	0	0
2017-04-02	72	Yes	Parous	No	0	0	0	0
2017-04-02	73	Yes	Parous	No	0	0	0	0
2017-04-02	74	Yes	Parous	No	0	0	0	0
2017-04-02	75	Yes	Parous	No	0	0	0	0
2017-04-02	76	Yes	Parous	No	0	0	0	0
2017-04-02	77	Yes	Parous	No	0	0	0	0
2017-04-02	78	Yes	Parous	No	0	0	0	0
2017-04-02	79	Yes	Parous	No	0	0	0	0
2017-04-02	80	Yes	Parous	No	0	0	0	0
2017-04-02	81	Yes	Parous	No	0	0	0	0
2017-04-02	82	Yes	Parous	No	0	0	0	0
2017-04-02	83	Yes	Parous	No	0	0	0	0
2017-04-02	84	Yes	Parous	No	0	0	0	0
2017-04-02	85	Yes	Parous	No	0	0	0	0
2017-04-02	86	Yes	Parous	No	0	0	0	0
2017-04-02	87	Yes	Parous	No	0	0	0	0
2017-04-02	88	Yes	Parous	No	0	0	0	0
2017-04-02	89	Yes	Parous	No	0	0	0	0
2017-04-02	90	Yes	Parous	No	0	0	0	0
2017-04-02	91	Yes	Parous	No	0	0	0	0
2017-04-02	92	Yes	Parous	No	0	0	0	0
2017-04-02	93	Yes	Parous	No	0	0	0	0
2017-04-02	94	Yes	Parous	No	0	0	0	0
2017-04-02	95	Yes	Parous	No	0	0	0	0
2017-04-02	96	Yes	Parous	No	0	0	0	0
2017-04-02	97	Yes	Parous	No	0	0	0	0
2017-04-02	98	Yes	Parous	No	0	0	0	0
2017-04-02	99	Yes	Parous	No	0	0	0	0
2017-04-02	100	Yes	Parous	No	0	0	0	0
2017-04-02	101	Yes	Parous	No	0	0	0	0
2017-04-02	102	Yes	Parous	No	0	0	0	0
2017-04-02	103	Yes	Parous	No	0	0	0	0
2017-04-02	104	Yes	Parous	No	0	0	0	0
2017-04-02	105	Yes	Parous	No	0	0	0	0
2017-04-02	106	Yes	Parous	No	0	0	0	0
2017-04-02	107	Yes	Parous	No	0	0	0	0
2017-04-02	108	Yes	Parous	No	0	0	0	0
2017-04-02	109	Yes	Parous	No	0	0	0	0
2017-04-02	110	Yes	Parous	No	0	0	0	0
2017-04-02	111	Yes	Parous	No	0	0	0	0
2017-04-02	112	Yes	Parous	No	0	0	0	0
2017-04-02	113	Yes	Parous	No	0	0	0	0
2017-04-02	114	Yes	Parous	No	0	0	0	0
2017-04-02	115	Yes	Parous	No	0	0	0	0
2017-04-02	116	Yes	Parous	No	0	0	0	0
2017-04-02	117	Yes	Parous	No	0	0	0	0
2017-04-02	118	Yes	Parous	No	0	0	0	0
2017-04-02	119	Yes	Parous	No	0	0	0	0
2017-04-02	120	Yes	Parous	No	0	0	0	0
2017-04-02	121	Yes	Parous	No	0	0	0	0
2017-04-02	122	Yes	Parous	No	0	0	0	0
2017-04-02	123	Yes	Parous	No	0	0	0	0
2017-04-02	124	Yes	Parous	No	0	0	0	0
2017-04-02	125	Yes	Parous	No	0	0	0	0
2017-04-02	126	Yes	Parous	No	0	0	0	0
2017-04-02	127	Yes	Parous	No	0	0	0	0
2017-04-02	128	Yes	Parous	No	0	0	0	0
2017-04-02	129	Yes	Parous	No	0	0	0	0
2017-04-02	130	Yes	Parous	No	0	0	0	0
2017-04-02	131	Yes	Parous	No	0	0	0	0
2017-04-02	132	Yes	Parous	No	0	0	0	0
2017-04-02	133	Yes	Parous	No	0	0	0	0
2017-04-02	134	Yes	Parous	No	0	0	0	0
2017-04-02	135	Yes	Parous	No	0	0	0	0
2017-04-02	136	Yes	Parous	No	0	0	0	0
2017-04-02	137	Yes	Parous	No	0	0	0	0
2017-04-02	138	Yes	Parous	No	0	0	0	0
2017-04-02	139	Yes	Parous	No	0	0	0	0
2017-04-02	140	Yes	Parous	No	0	0	0	0
2017-04-02	141	Yes	Parous	No	0	0	0	0
2017-04-02	142	Yes	Parous	No	0	0	0	0
2017-04-02	143	Yes	Parous	No	0	0	0	0
2017-04-02	144	Yes	Parous	No	0	0	0	0
2017-04-02	145	Yes	Parous	No	0	0	0	0
2017-04-02	146	Yes	Parous	No	0	0	0	0
2017-04-02	147	Yes	Parous	No	0	0	0	0
2017-04-02	148	Yes	Parous	No	0	0	0	0
2017-04-02	149	Yes	Parous	No	0	0	0	0
2017-04-02	150	Yes	Parous	No	0	0	0	0
2017-04-02	151	Yes	Parous	No	0	0	0	0
2017-04-02	152	Yes	Parous	No	0	0	0	0
2017-04-02	153	Yes	Parous	No	0	0	0	0
2017-04-02	154	Yes	Parous	No	0	0	0	0
2017-04-02	155	Yes	Parous	No	0	0	0	0
2017-04-02	156	Yes	Parous	No	0	0	0	0
2017-04-02	157	Yes	Parous	No	0	0	0	0
2017-04-02	158	Yes	Parous	No	0	0	0	0
2017-04-02	159	Yes	Parous	No	0	0	0	0
2017-04-02	160	Yes	Parous	No	0	0	0	0
2017-04-02	161	Yes	Parous	No	0	0	0	0
2017-04-02	162	Yes	Parous	No	0	0	0	0
2017-04-02	163	Yes	Parous	No	0	0	0	0
2017-04-02	164	Yes	Parous	No	0	0	0	0
2017-04-02	165	Yes	Parous	No	0	0	0	0
2017-04-02	166	Yes	Parous	No	0	0	0	0
2017-04-02	167	Yes	Parous	No	0	0	0	0
2017-04-02	168	Yes	Parous	No	0	0	0	0
2017-04-02	169	Yes	Parous	No	0	0	0	0
2017-04-02	170	Yes	Parous	No	0	0	0	0
2017-04-02	171	Yes	Parous	No	0	0	0	0
2017-04-02	172	Yes	Parous	No	0	0	0	0
2017-04-02	173	Yes	Parous	No	0	0	0	0
2017-04-02	174	Yes	Parous	No	0	0	0	0
2017-04-02	175	Yes	Parous	No	0	0	0	0
2017-04-02	176	Yes	Parous	No	0	0	0	0
2017-04-02	177	Yes	Parous	No	0	0	0	0
2017-04-02	178	Yes	Parous	No	0	0	0	0
2017-04-02	179	Yes	Parous	No	0	0	0	0
2017-04-02	180	Yes	Parous	No	0	0	0	0
2017-04-02	181	Yes	Parous	No	0	0	0	0
2017-04-02	182	Yes	Parous	No	0	0	0	0
2017-04-02	183	Yes	Parous	No	0	0	0	0
2017-04-02	184	Yes	Parous	No	0	0	0	0
2017-04-02	185	Yes	Parous	No	0	0	0	0
2017-04-02	186	Yes	Parous	No	0	0	0	0
2017-04-02	187	Yes	Parous	No	0	0	0	0
2017-04-02	188	Yes	Parous	No	0	0	0	0
2017-04-02	189	Yes	Parous	No	0	0	0	0
2017-04-02	190	Yes	Parous	No	0	0	0	0
2017-04-02	191	Yes	Parous	No	0	0	0	0
2017-04-02	192	Yes	Parous	No	0	0	0	0
2017-04-02	193	Yes	Parous	No	0	0	0	0
2017-04-02	194	Yes	Parous	No	0	0	0	0
2017-04-02	195	Yes	Parous	No	0	0	0	0
2017-04-02	196	Yes	Parous	No	0	0	0	0
2017-04-02	197	Yes	Parous	No	0	0	0	0
2017-04-02	198	Yes	Parous	No	0	0	0	0
2017-04-02	199	Yes	Parous	No	0	0	0	0
2017-04-02	200	Yes	Parous	No	0	0	0	0
2017-04-02	201	Yes	Parous	No	0	0	0	0
2017-04-02	202	Yes	Parous	No	0	0	0	0
2017-04-02	203	Yes	Parous	No	0	0	0	0
2017-04-02	204	Yes	Parous	No	0	0	0	0
2017-04-02	205	Yes	Parous	No	0	0	0	0
2017-04-02	206	Yes	Parous	No	0	0	0	0
2017-04-02	207	Yes	Parous	No	0	0	0	0
2017-04-02	208	Yes	Parous	No	0	0	0	0
2017-04-02	209	Yes	Parous	No	0	0	0	0
2017-04-02	210	Yes	Parous	No	0	0	0	0
2017-04-02	211	Yes	Parous	No	0	0	0	0
2017-04-02	212	Yes	Parous	No	0	0	0	0
2017-04-02	213	Yes	Parous	No	0	0	0	0
2017-04-02	214	Yes	Parous	No	0	0	0	0
2017-04-02	215	Yes	Parous	No	0	0	0	0
2017-04-02	216	Yes	Parous	No	0	0	0	0
2017-04-02	217	Yes	Parous	No	0	0	0	0
2017-04-02	218	Yes	Parous	No	0	0	0	0
2017-04-02	219	Yes	Parous	No	0	0	0	0
2017-04-02	220	Yes	Parous	No	0	0	0	0
2017-04-02	221	Yes	Parous	No	0	0	0	0
2017-04-02	222	Yes	Parous	No	0	0	0	0
2017-04-02	223	Yes	Parous	No	0	0	0	0
2017-04-02	224	Yes	Parous	No	0	0	0	0
2017-04-02	225	Yes	Parous	No	0	0	0	0
2017-04-02	226	Yes	Parous	No	0	0	0	0
2017-04-02	227	Yes	Parous	No	0	0	0	0
2017-04-02	228	Yes	Parous	No	0	0	0	0
2017-04-02	229	Yes	Parous	No	0	0	0	0
2017-04-02	230	Yes	Parous	No	0	0	0	0
2017-04-02	231	Yes	Parous	No	0	0	0	0
2017-04-02	232	Yes	Parous	No	0	0	0	0
2017-04-02	233	Yes	Parous	No	0	0	0	0
2017-04-02	234	Yes	Parous	No	0	0	0	0
2017-04-02	235	Yes	Parous	No	0	0	0	0
2017-04-02	236	Yes	Parous	No	0	0	0	0
2017-04-02	237	Yes	Parous	No	0	0	0	0
2017-04-02	238	Yes	Parous	No	0	0	0	0
2017-04-02	239	Yes	Parous	No	0	0	0	0
2017-04-02	240	Yes	Parous	No	0	0	0	0
2017-04-02	241	Yes	Parous	No	0	0	0	0
2017-04-02	242	Yes	Parous	No	0	0	0	0
2017-04-02	243	Yes	Parous	No	0	0	0	0
2017-04-02	244	Yes	Parous	No	0	0	0	0
2017-04-02	245	Yes	Parous	No	0	0	0	0
2017-04-02	246	Yes	Parous	No	0	0	0	0
2017-04-02	247	Yes	Parous	No	0	0	0	0
2017-04-02	248	Yes	Parous	No	0	0	0	0
2017-04-02	249	Yes	Parous	No	0	0	0	0
2017-04-02	250	Yes	Parous	No	0	0	0	0
2017-04-02	251	Yes	Parous	No	0	0	0	0
2017-04-02	252	Yes	Parous	No	0	0	0	0
2017-04-02	253	Yes	Parous	No	0	0	0	0
2017-04-02	254	Yes	Parous	No	0	0	0	0
2017-04-02	255	Yes	Parous	No	0	0	0	0
2017-04-02	256	Yes	Parous	No	0	0	0	0
2017-04-02	257	Yes	Parous	No	0	0	0	0
2017-04-02	258	Yes	Parous	No	0	0	0	0
2017-04-02	259	Yes	Parous	No	0	0	0	0
2017-04-02	260	Yes	Parous	No	0	0	0	0
2017-04-02	261	Yes	Parous	No	0	0	0	0
2017-04-02	262	Yes	Parous	No	0	0	0	0
2017-04-02	263	Yes	Parous	No	0	0	0	0
2017-04-02	264	Yes	Parous	No	0	0	0	0
2017-04-02	265	Yes	Parous	No	0	0	0	0
2017-04-02	266	Yes	Parous	No	0	0	0	0
2017-04-02	267	Yes	Parous	No	0	0	0	0
2017-04-02	268	Yes	Parous	No	0	0	0	0
2017-04-02	269	Yes	Parous	No	0	0	0	0
2017-04-02	270	Yes	Parous	No	0	0	0	0
2017-04-02	271	Yes	Parous	No	0	0	0	0
2017-04-02	272	Yes	Parous	No	0	0	0	0
2017-04-02	273	Yes	Parous	No	0	0	0	0
2017-04-02	274	Yes	Parous	No	0	0	0	0
2017-04-02	275	Yes	Parous	No	0	0	0	0
2017-04-02	276	Yes	Parous	No	0	0	0	0
2017-04-02	277	Yes	Parous	No	0	0	0	0
2017-04-02	278	Yes	Parous	No	0	0	0	0
2017-04-02	279	Yes	Parous	No	0	0	0	0
2017-04-02	280	Yes	Parous	No	0	0	0	0
2017-04-02	281	Yes	Parous	No	0	0	0	0
2017-04-02	282	Yes	Parous	No	0	0	0	0
2017-04-02	283	Yes	Parous	No	0	0	0	0
2017-04-02	284	Yes	Parous	No	0	0	0	0
2017-04-02	285	Yes	Parous	No	0	0	0	0
2017-04-02	286	Yes	Parous	No	0	0	0	0
2017-04-02	287	Yes	Parous	No	0	0	0	0
2017-04-02	288	Yes	Parous	No	0	0	0	0
2017-04-02	289	Yes	Parous	No	0	0	0	0
2017-04-02	290	Yes	Parous	No	0	0	0	0
2017-04-02	291	Yes	Parous	No	0	0	0	0
2017-04-02	292	Yes	Parous	No	0	0	0	0
2017-04-02	293	Yes	Parous	No	0	0	0	0
2017-04-02	294	Yes	Parous	No	0	0	0	0
2017-04-02	295	Yes	Parous	No	0	0	0	0
2017-04-02	296	Yes	Parous	No	0	0	0	0
2017-04-02	297	Yes	Parous	No	0	0	0	0
2017-04-02	298	Yes	Parous	No	0	0	0	0
2017-04-02	299	Yes	Parous	No	0	0	0	0
2017-04-02	300	Yes	Parous	No	0	0	0	0
2017-04-02	301	Yes	Parous	No	0	0	0	0
2017-04-02	302	Yes	Parous	No	0	0	0	0
2017-04-02	303	Yes	Parous	No	0	0	0	0
2017-04-02	304	Yes	Parous	No	0	0	0	0
2017-04-02	305	Yes	Parous	No	0	0	0	0
2017-04-02	306	Yes	Parous	No	0	0	0	0
2017-04-02	307	Yes	Parous	No	0	0	0	0
2017-04-02	308	Yes	Parous	No	0	0	0	0
2017-04-02	309	Yes	Parous	No	0	0	0	0
2017-04-02	310	Yes	Parous	No	0	0	0	0
2017-04-02	311	Yes	Parous	No	0	0	0	0
2017-04-02	312	Yes	Parous	No	0	0	0	0
2017-04-02	313	Yes	Parous	No	0	0	0	0
2017-04-02	314	Yes	Parous	No	0	0	0	0
2017-04-02	315	Yes	Parous	No	0	0	0	0
2017-04-02	316	Yes	Parous	No	0	0	0	0
2017-04-02	317	Yes	Parous	No	0	0	0	0
2017-04-02	318	Yes	Parous	No	0	0	0	0
2017-04-02	319	Yes	Parous	No	0	0	0	0
2017-04-02	320	Yes	Parous	No	0	0	0	0
2017-04-02	321	Yes	Parous	No	0	0	0	0
2017-04-02	322	Yes	Parous	No	0	0	0	0
2017-04-02	323	Yes	Parous	No	0	0	0	0
2017-04-02	324	Yes	Parous	No	0	0	0	0
2017-04-02	325	Yes	Parous	No	0	0	0	0
2017-04-02	326	Yes	Parous	No	0	0	0	0
2017-04-02	327	Yes	Parous	No	0	0	0	0
2017-04-02	328	Yes	Nulliparous
2017-04-02	329	Yes	Nulliparous
2017-04-02	330	Yes	Nulliparous
2017-04-02	331	Yes	Nulliparous
2017-04-02	332	Yes	Nulliparous
2017-04-02	333	Yes	Nulliparous
2017-04-02	334	Yes	Nulliparous
2017-04-02	335	Yes	Nulliparous
2017-04-02	336	Yes	Nulliparous
2017-04-02	337	Yes	Nulliparous
2017-04-02	338	Yes	Nulliparous
2017-04-02	339	Yes	Nulliparous
2017-04-02	340	Yes	Nulliparous
2017-04-02	341	Yes	Nulliparous
2017-04-02	342	Yes	Nulliparous
2017-04-02	343	Yes	Nulliparous
2017-04-02	344	Yes	Nulliparous
2017-04-02	345	Yes	Nulliparous
2017-04-02	346	Yes	Nulliparous
2017-04-02	347	Yes	Nulliparous
2017-04-02	348	Yes	Nulliparous
2017-04-02	349	Yes	Nulliparous
2017-04-02	350	Yes	Nulliparous
2017-04-02	351	Yes	Nulliparous
2017-04-02	352	Yes	Nulliparous
2017-04-02	353	Yes	Nulliparous
2017-04-02	354	Yes	Nulliparous
2017-04-02	355	Yes	Nulliparous
2017-04-02	356	Yes	Nulliparous
2017-04-02	357	Yes	Nulliparous
2017-04-02	358	Yes	Nulliparous
2017-04-02	359	Yes	Nulliparous
2017-04-02	360	Yes	Nulliparous
2017-04-02	361	Yes	Nulliparous
2017-04-02	362	Yes	Nulliparous
2017-04-02	363	Yes	Nulliparous
2017-04-02	364	Yes	Nulliparous
2017-04-02	365	Yes	Nulliparous
2017-04-02	366	Yes	Nulliparous
2017-04-02	367	Yes	Nulliparous
2017-04-02	368	Yes	Nulliparous
2017-04-02	369	Yes	Nulliparous
2017-04-02	370	Yes	Nulliparous
2017-04-02	371	Yes	Nulliparous
2017-04-02	372	Yes	Nulliparous
2017-04-02	373	Yes	Nulliparous
2017-04-02	374	Yes	Nulliparous
2017-04-02	375	Yes	Nulliparous
2017-04-02	376	Yes	Nulliparous
2017-04-02	377	Yes	Nulliparous
2017-04-02	378	Yes	Nulliparous
2017-04-02	379	Yes	Nulliparous
2017-04-02	380	Yes	Nulliparous
2017-04-02	381	Yes	Nulliparous
2017-04-02	382	Yes	Nulliparous
2017-04-02	383	Yes	Nulliparous
2017-04-02	384	Yes	Nulliparous
2017-04-02	385	Yes	Nulliparous
2017-04-02	386	Yes	Nulliparous
2017-04-02	387	Yes	Nulliparous
2017-04-02	388	Yes	Nulliparous
2017-04-02	389	Yes	Nulliparous
2017-04-02	390	Yes	Nulliparous
2017-04-02	391	Yes	Nulliparous
2017-04-02	392	Yes	Nulliparous
2017-04-02	393	Yes	Nulliparous
2017-04-02	394	Yes	Nulliparous
2017-04-02	395	Yes	Nulliparous
2017-04-02	396	Yes	Nulliparous
2017-04-02	397	Yes	Nulliparous
2017-04-02	398	Yes	Nulliparous
2017-04-02	399	Yes	Nulliparous
2017-04-02	400	Yes	Nulliparous
2017-04-02	401	Yes	Nulliparous
2017-04-02	402	Yes	Nulliparous
2017-04-02	403	Yes	Nulliparous
2017-04-02	404	Yes	Nulliparous
2017-04-02	405	Yes	Nulliparous
2017-04-02	406	Yes	Nulliparous
2017-04-02	407	Yes	Nulliparous
2017-04-02	408	Yes	Nulliparous
2017-04-02	409	Yes	Nulliparous
2017-04-02	410	Yes	Nulliparous
2017-04-02	411	Yes	Nulliparous
2017-04-02	412	Yes	Nulliparous
2017-04-02	413	Yes	Nulliparous
2017-04-02	414	Yes	Nulliparous
2017-04-02	415	Yes	Nulliparous
2017-04-02	416	Yes	Nulliparous
2017-04-02	417	Yes	Nulliparous
2017-04-02	418	Yes	Nulliparous
2017-04-02	419	Yes	Nulliparous
2017-04-02	420	Yes	Nulliparous
2017-04-02	421	Yes	Nulliparous
2017-04-02	422	Yes	Nulliparous
2017-04-02	423	Yes	Nulliparous
2017-04-02	424	Yes	Nulliparous
2017-04-02	425	Yes	Nulliparous
2017-04-02	426	Yes	Nulliparous
2017-04-02	427	Yes	Nulliparous
2017-04-02	428	Yes	Nulliparous
2017-04-02	429	Yes	Nulliparous
2017-04-02	430	Yes	Nulliparous
2017-04-02	431	Yes	Nulliparous
2017-04-02	432	Yes	Nulliparous
2017-04-02	433	Yes	Nulliparous
2017-04-02	434	Yes	Nulliparous
2017-04-02	435	Yes	Nulliparous
2017-04-02	436	Yes	Nulliparous
2017-04-02	437	Yes	Nulliparous
2017-04-02	438	Yes	Nulliparous
2017-04-02	439	Yes	Nulliparous
2017-04-02	440	Yes	Nulliparous
2017-04-02	441	Yes	Nulliparous
2017-04-02	442	Yes	Nulliparous
2017-04-02	443	Yes	Nulliparous
2017-04-02	444	Yes	Nulliparous
2017-04-02	445	Yes	Nulliparous
2017-04-02	446	Yes	Nulliparous
2017-04-02	447	Yes	Nulliparous
2017-04-02	448	Yes	Nulliparous
2017-04-02	449	Yes	Nulliparous
2017-04-02	450	Yes	Nulliparous
2017-04-02	451	Yes	Nulliparous
2017-04-02	452	Yes	Nulliparous
2017-04-02	453	Yes	Nulliparous
2017-04-02	454	Yes	Nulliparous
2017-04-02	455	Yes	Nulliparous
2017-04-02	456	Yes	Nulliparous
2017-04-02	457	Yes	Nulliparous
2017-04-02	458	Yes	Nulliparous
2017-04-02	459	Yes	Nulliparous
2017-04-02	460	Yes	Nulliparous
2017-04-02	461	Yes	Nulliparous
2017-04-02	462	Yes	Nulliparous
2017-04-02	463	Yes	Nulliparous
2017-04-02	464	Yes	Nulliparous
2017-04-02	465	Yes	Nulliparous
2017-04-02	466	Yes	Nulliparous
2017-04-02	467	Yes	Nulliparous
2017-04-02	468	Yes	Nulliparous
2017-04-02	469	Yes	Nulliparous
2017-04-02	470	Yes	Nulliparous
2017-04-02	471	Yes	Nulliparous
2017-04-02	472	Yes	Nulliparous
2017-04-02	473	Yes	Nulliparous
2017-04-02	474	Yes	Nulliparous
2017-04-02	475	Yes	Nulliparous
2017-04-02	476	Yes	Nulliparous
2017-04-02	477	Yes	Nulliparous
2017-04-02	478	Yes	Nulliparous
2017-04-02	479	Yes	Nulliparous
2017-04-02	480	Yes	Nulliparous
2017-04-02	481	Yes	Nulliparous
2017-04-02	482	Yes	Nulliparous
2017-04-02	483	Yes	Nulliparous
2017-04-02	484	Yes	Nulliparous
2017-04-02	485	Yes	Nulliparous
2017-04-02	486	Yes	Nulliparous
2017-04-02	487	Yes	Nulliparous
2017-04-02	488	Yes	Nulliparous
2017-04-02	489	Yes	Nulliparous
2017-04-02	490	Yes	Nulliparous
2017-04-02	491	Yes	Nulliparous
2017-04-02	492	Yes	Nulliparous
2017-04-02	493	Yes	Nulliparous
2017-04-02	494	Yes	Nulliparous
2017-04-02	495	Yes	Nulliparous
2017-04-02	496	Yes	Nulliparous
2017-04-02	497	Yes	Nulliparous
2017-04-02	498	Yes	Nulliparous
2017-04-02	499	Yes	Nulliparous
2017-04-02	500	Yes	Nulliparous
2017-04-02	501	Yes	Nulliparous
2017-04-02	502	Yes	Nulliparous
2017-04-02	503	Yes	Nulliparous
2017-04-02	504	Yes	Nulliparous
2017-04-02	505	Yes	Nulliparous
2017-04-02	506	Yes	Nulliparous
2017-04-02	507	Yes	Nulliparous
2017-04-02	508	Yes	Nulliparous
2017-04-02	509	Yes	Nulliparous
2017-04-02	510	Yes	Nulliparous
2017-04-02	511	Yes	Nulliparous
2017-04-02	512	Yes	Nulliparous
2017-04-02	513	Yes	Nulliparous
2017-04-02	514	Yes	Nulliparous
2017-04-02	515	Yes	Nulliparous
2017-04-02	516	Yes	Nulliparous
2017-04-02	517	Yes	Nulliparous
2017-04-02	518	Yes	Nulliparous
2017-04-02	519	Yes	Nulliparous
2017-04-02	520	Yes	Nulliparous
2017-04-02	521	Yes	Nulliparous
2017-04-02	522	Yes	Nulliparous
2017-04-02	523	Yes	Nulliparous
2017-04-02	524	Yes	Nulliparous
2017-04-02	525	Yes	Nulliparous
2017-04-02	526	Yes	Nulliparous
2017-04-02	527	Yes	Nulliparous
2017-04-02	528	Yes	Nulliparous
2017-04-02	529	Yes	Nulliparous
2017-04-02	530	Yes	Nulliparous
2017-04-02	531	Yes	Nulliparous
2017-04-02	532	Yes	Nulliparous
2017-04-02	533	Yes	Nulliparous
2017-04-02	534	Yes	Nulliparous
2017-04-02	535	Yes	Nulliparous
2017-04-02	536	Yes	Nulliparous
2017-04-02	537	Yes	Nulliparous
2017-04-02	538	Yes	Nulliparous
2017-04-02	539	Yes	Nulliparous
2017-04-02	540	Yes	Nulliparous
2017-04-02	541	Yes	Nulliparous
2017-04-02	542	Yes	Nulliparous
2017-04-02	543	Yes	Nulliparous
2017-04-02	544	Yes	Nulliparous
2017-04-02	545	Yes	Nulliparous
2017-04-02	546	Yes	Nulliparous
2017-04-02	547	Yes	Nulliparous
2017-04-02	548	Yes	Nulliparous
2017-04-02	549	Yes	Nulliparous
2017-04-02	550	Yes	Nulliparous
2017-04-02	551	Yes	Nulliparous
2017-04-02	552	Yes	Nulliparous
2017-04-02	553	Yes	Nulliparous
2017-04-02	554	Yes	Nulliparous
2017-04-02	555	Yes	Nulliparous
2017-04-02	556	Yes	Nulliparous
2017-04-02	557	Yes	Nulliparous
2017-04-02	558	Yes	Nulliparous
2017-04-02	559	Yes	Nulliparous
2017-04-02	560	Yes	Nulliparous
2017-04-02	561	Yes	Nulliparous
2017-04-02	562	Yes	Nulliparous
2017-04-02	563	Yes	Nulliparous
2017-04-02	564	Yes	Nulliparous
2017-04-02	565	Yes	Nulliparous
2017-04-02	566	Yes	Nulliparous
2017-04-02	567	Yes	Nulliparous
2017-04-02	568	Yes	Nulliparous
2017-04-02	569	Yes	Nulliparous
2017-04-02	570	Yes	Nulliparous
2017-04-02	571	Yes	Nulliparous
2017-04-02	572	Yes	Nulliparous
2017-04-02	573	Yes	Nulliparous
2017-04-02	574	Yes	Nulliparous
2017-04-02	575	Yes	Nulliparous
2017-04-02	576	Yes	Nulliparous
2017-04-02	577	Yes	Nulliparous
2017-04-02	578	Yes	Nulliparous
2017-04-02	579	Yes	Nulliparous
2017-04-02	580	Yes	Nulliparous
2017-04-02	581	Yes	Nulliparous
2017-04-02	582	Yes	Nulliparous
2017-04-02	583	Yes	Nulliparous
2017-04-02	584	Yes	Nulliparous
2017-04-02	585	Yes	Nulliparous
2017-04-02	586	Yes	Nulliparous
2017-04-02	587	Yes	Nulliparous
2017-04-02	588	Yes	Nulliparous
2017-04-02	589	Yes	Nulliparous
2017-04-02	590	Yes	Nulliparous
2017-04-02	591	Yes	Nulliparous
2017-04-02	592	Yes	Nulliparous
2017-04-02	593	Yes	Nulliparous
2017-05-02	1	Yes	Parous	Yes	3	0	0	0
2017-05-02	2	Yes	Parous	Yes	9	0	0	0
2017-05-02	3	Yes	Parous	Yes	4	0	0	0
2017-05-02	4	Yes	Parous	No	0	0	0	0
2017-05-02	5	Yes	Parous	No	0	0	0	0
2017-05-02	6	Yes	Parous	No	0	0	0	0
2017-05-02	7	Yes	Parous	No	0	0	0	0
2017-05-02	8	Yes	Parous	No	0	0	0	0
2017-05-02	9	Yes	Parous	No	0	0	0	0
2017-05-02	10	Yes	Parous	No	0	0	0	0
2017-05-02	11	Yes	Parous	No	0	0	0	0
2017-05-02	12	Yes	Parous	No	0	0	0	0
2017-05-02	13	Yes	Parous	No	0	0	0	0
2017-05-02	14	Yes	Parous	No	0	0	0	0
2017-05-02	15	Yes	Parous	No	0	0	0	0
2017-05-02	16	Yes	Parous	No	0	0	0	0
2017-05-02	17	Yes	Parous	No	0	0	0	0
2017-05-02	18	Yes	Parous	No	0	0	0	0
2017-05-02	19	Yes	Parous	No	0	0	0	0
2017-05-02	20	Yes	Parous	No	0	0	0	0
2017-05-02	21	Yes	Parous	No	0	0	0	0
2017-05-02	22	Yes	Parous	No	0	0	0	0
2017-05-02	23	Yes	Parous	No	0	0	0	0
2017-05-02	24	Yes	Parous	No	0	0	0	0
2017-05-02	25	Yes	Parous	No	0	0	0	0
2017-05-02	26	Yes	Parous	No	0	0	0	0
2017-05-02	27	Yes	Parous	No	0	0	0	0
2017-05-02	28	Yes	Parous	No	0	0	0	0
2017-05-02	29	Yes	Parous	No	0	0	0	0
2017-05-02	30	Yes	Parous	No	0	0	0	0
2017-05-02	31	Yes	Parous	No	0	0	0	0
2017-05-02	32	Yes	Parous	No	0	0	0	0
2017-05-02	33	Yes	Parous	No	0	0	0	0
2017-05-02	34	Yes	Parous	No	0	0	0	0
2017-05-02	35	Yes	Parous	No	0	0	0	0
2017-05-02	36	Yes	Parous	No	0	0	0	0
2017-05-02	37	Yes	Parous	No	0	0	0	0
2017-05-02	38	Yes	Parous	No	0	0	0	0
2017-05-02	39	Yes	Parous	No	0	0	0	0
2017-05-02	40	Yes	Parous	No	0	0	0	0
2017-05-02	41	Yes	Parous	No	0	0	0	0
2017-05-02	42	Yes	Parous	No	0	0	0	0
2017-05-02	43	Yes	Parous	No	0	0	0	0
2017-05-02	44	Yes	Parous	No	0	0	0	0
2017-05-02	45	Yes	Parous	No	0	0	0	0
2017-05-02	46	Yes	Parous	No	0	0	0	0
2017-05-02	47	Yes	Parous	No	0	0	0	0
2017-05-02	48	Yes	Parous	No	0	0	0	0
2017-05-02	49	Yes	Parous	No	0	0	0	0
2017-05-02	50	Yes	Parous	No	0	0	0	0
2017-05-02	51	Yes	Parous	No	0	0	0	0
2017-05-02	52	Yes	Parous	No	0	0	0	0
2017-05-02	53	Yes	Parous	No	0	0	0	0
2017-05-02	54	Yes	Parous	No	0	0	0	0
2017-05-02	55	Yes	Parous	No	0	0	0	0
2017-05-02	56	Yes	Parous	No	0	0	0	0
2017-05-02	57	Yes	Parous	No	0	0	0	0
2017-05-02	58	Yes	Parous	No	0	0	0	0
2017-05-02	59	Yes	Parous	No	0	0	0	0
2017-05-02	60	Yes	Parous	No	0	0	0	0
2017-05-02	61	Yes	Parous	No	0	0	0	0
2017-05-02	62	Yes	Parous	No	0	0	0	0
2017-05-02	63	Yes	Parous	No	0	0	0	0
2017-05-02	64	Yes	Parous	No	0	0	0	0
2017-05-02	65	Yes	Parous	No	0	0	0	0
2017-05-02	66	Yes	Parous	No	0	0	0	0
2017-05-02	67	Yes	Parous	No	0	0	0	0
2017-05-02	68	Yes	Parous	No	0	0	0	0
2017-05-02	69	Yes	Parous	No	0	0	0	0
2017-05-02	70	Yes	Parous	No	0	0	0	0
2017-05-02	71	Yes	Parous	No	0	0	0	0
2017-05-02	72	Yes	Parous	No	0	0	0	0
2017-05-02	73	Yes	Parous	No	0	0	0	0
2017-05-02	74	Yes	Parous	No	0	0	0	0
2017-05-02	75	Yes	Parous	No	0	0	0	0
2017-05-02	76	Yes	Parous	No	0	0	0	0
2017-05-02	77	Yes	Parous	No	0	0	0	0
2017-05-02	78	Yes	Parous	No	0	0	0	0
2017-05-02	79	Yes	Parous	No	0	0	0	0
2017-05-02	80	Yes	Parous	No	0	0	0	0
2017-05-02	81	Yes	Parous	No	0	0	0	0
2017-05-02	82	Yes	Parous	No	0	0	0	0
2017-05-02	83	Yes	Parous	No	0	0	0	0
2017-05-02	84	Yes	Parous	No	0	0	0	0
2017-05-02	85	Yes	Parous	No	0	0	0	0
2017-05-02	86	Yes	Parous	No	0	0	0	0
2017-05-02	87	Yes	Parous	No	0	0	0	0
2017-05-02	88	Yes	Parous	No	0	0	0	0
2017-05-02	89	Yes	Parous	No	0	0	0	0
2017-05-02	90	Yes	Parous	No	0	0	0	0
2017-05-02	91	Yes	Parous	No	0	0	0	0
2017-05-02	92	Yes	Parous	No	0	0	0	0
2017-05-02	93	Yes	Parous	No	0	0	0	0
2017-05-02	94	Yes	Parous	No	0	0	0	0
2017-05-02	95	Yes	Parous	No	0	0	0	0
2017-05-02	96	Yes	Parous	No	0	0	0	0
2017-05-02	97	Yes	Parous	No	0	0	0	0
2017-05-02	98	Yes	Parous	No	0	0	0	0
2017-05-02	99	Yes	Parous	No	0	0	0	0
2017-05-02	100	Yes	Parous	No	0	0	0	0
2017-05-02	101	Yes	Parous	No	0	0	0	0
2017-05-02	102	Yes	Parous	No	0	0	0	0
2017-05-02	103	Yes	Parous	No	0	0	0	0
2017-05-02	104	Yes	Parous	No	0	0	0	0
2017-05-02	105	Yes	Parous	No	0	0	0	0
2017-05-02	106	Yes	Parous	No	0	0	0	0
2017-05-02	107	Yes	Parous	No	0	0	0	0
2017-05-02	108	Yes	Parous	No	0	0	0	0
2017-05-02	109	Yes	Parous	No	0	0	0	0
2017-05-02	110	Yes	Parous	No	0	0	0	0
2017-05-02	111	Yes	Parous	No	0	0	0	0
2017-05-02	112	Yes	Parous	No	0	0	0	0
2017-05-02	113	Yes	Parous	No	0	0	0	0
2017-05-02	114	Yes	Parous	No	0	0	0	0
2017-05-02	115	Yes	Parous	No	0	0	0	0
2017-05-02	116	Yes	Parous	No	0	0	0	0
2017-05-02	117	Yes	Parous	No	0	0	0	0
2017-05-02	118	Yes	Parous	No	0	0	0	0
2017-05-02	119	Yes	Parous	No	0	0	0	0
2017-05-02	120	Yes	Parous	No	0	0	0	0
2017-05-02	121	Yes	Parous	No	0	0	0	0
2017-05-02	122	Yes	Parous	No	0	0	0	0
2017-05-02	123	Yes	Parous	No	0	0	0	0
2017-05-02	124	Yes	Parous	No	0	0	0	0
2017-05-02	125	Yes	Parous	No	0	0	0	0
2017-05-02	126	Yes	Nulliparous
2017-05-02	127	Yes	Nulliparous
2017-05-02	128	Yes	Nulliparous
2017-05-02	129	Yes	Nulliparous
2017-05-02	130	Yes	Nulliparous
2017-05-02	131	Yes	Nulliparous
2017-05-02	132	Yes	Nulliparous
2017-05-02	133	Yes	Nulliparous
2017-05-02	134	Yes	Nulliparous
2017-05-02	135	Yes	Nulliparous
2017-05-02	136	Yes	Nulliparous
2017-05-02	137	Yes	Nulliparous
2017-05-02	138	Yes	Nulliparous
2017-05-02	139	Yes	Nulliparous
2017-05-02	140	Yes	Nulliparous
2017-05-02	141	Yes	Nulliparous
2017-05-02	142	Yes	Nulliparous
2017-05-02	143	Yes	Nulliparous
2017-05-02	144	Yes	Nulliparous
2017-05-02	145	Yes	Nulliparous
2017-05-02	146	Yes	Nulliparous
2017-05-02	147	Yes	Nulliparous
2017-05-02	148	Yes	Nulliparous
2017-05-02	149	Yes	Nulliparous
2017-05-02	150	Yes	Nulliparous
2017-05-02	151	Yes	Nulliparous
2017-05-02	152	Yes	Nulliparous
2017-05-02	153	Yes	Nulliparous
2017-05-02	154	Yes	Nulliparous
2017-05-02	155	Yes	Nulliparous
2017-05-02	156	Yes	Nulliparous
2017-05-02	157	Yes	Nulliparous
2017-05-02	158	Yes	Nulliparous
2017-05-02	159	Yes	Nulliparous
2017-05-02	160	Yes	Nulliparous
2017-05-02	161	Yes	Nulliparous
2017-05-02	162	Yes	Nulliparous
2017-05-02	163	Yes	Nulliparous
2017-05-02	164	Yes	Nulliparous
2017-05-02	165	Yes	Nulliparous
2017-05-02	166	Yes	Nulliparous
2017-05-02	167	Yes	Nulliparous
2017-05-02	168	Yes	Nulliparous
2017-05-02	169	Yes	Nulliparous
2017-05-02	170	Yes	Nulliparous
2017-05-02	171	Yes	Nulliparous
2017-05-02	172	Yes	Nulliparous
2017-05-02	173	Yes	Nulliparous
2017-05-02	174	Yes	Nulliparous
2017-05-02	175	Yes	Nulliparous
2017-05-02	176	Yes	Nulliparous
2017-05-02	177	Yes	Nulliparous
2017-05-02	178	Yes	Nulliparous
2017-05-02	179	Yes	Nulliparous
2017-05-02	180	Yes	Nulliparous
2017-05-02	181	Yes	Nulliparous
2017-05-02	182	Yes	Nulliparous
2017-05-02	183	Yes	Nulliparous
2017-05-02	184	Yes	Nulliparous
2017-05-02	185	Yes	Nulliparous
2017-05-02	186	Yes	Nulliparous
2017-05-02	187	Yes	Nulliparous
2017-05-02	188	Yes	Nulliparous
2017-05-02	189	Yes	Nulliparous
2017-05-02	190	Yes	Nulliparous
2017-05-02	191	Yes	Nulliparous
2017-05-02	192	Yes	Nulliparous
2017-05-02	193	Yes	Nulliparous
2017-05-02	194	Yes	Nulliparous
2017-05-02	195	Yes	Nulliparous
2017-05-02	196	Yes	Nulliparous
2017-05-02	197	Yes	Nulliparous
2017-05-02	198	Yes	Nulliparous
2017-05-02	199	Yes	Nulliparous
2017-05-02	200	Yes	Nulliparous
2017-05-02	201	Yes	Nulliparous
2017-05-02	202	Yes	Nulliparous
2017-05-02	203	Yes	Nulliparous
2017-05-02	204	Yes	Nulliparous
2017-05-02	205	Yes	Nulliparous
2017-05-02	206	Yes	Nulliparous
2017-05-02	207	Yes	Nulliparous
2017-05-02	208	Yes	Nulliparous
2017-05-02	209	Yes	Nulliparous
2017-05-02	210	Yes	Nulliparous
2017-05-02	211	Yes	Nulliparous
2017-05-02	212	Yes	Nulliparous
2017-05-02	213	Yes	Nulliparous
2017-05-02	214	Yes	Nulliparous
2017-05-02	215	Yes	Nulliparous
2017-05-02	216	Yes	Nulliparous
2017-05-02	217	Yes	Nulliparous
2017-05-02	218	Yes	Nulliparous
2017-05-02	219	Yes	Nulliparous
2017-05-02	220	Yes	Nulliparous
2017-05-02	221	Yes	Nulliparous
2017-05-02	222	Yes	Nulliparous
2017-05-02	223	Yes	Nulliparous
2017-05-02	224	Yes	Nulliparous
2017-05-02	225	Yes	Nulliparous
2017-05-02	226	Yes	Nulliparous
2017-05-02	227	Yes	Nulliparous
2017-05-02	228	Yes	Nulliparous
2017-05-02	229	Yes	Nulliparous
2017-05-02	230	Yes	Nulliparous
2017-05-02	231	Yes	Nulliparous
2017-05-02	232	Yes	Nulliparous
2017-05-02	233	Yes	Nulliparous
2017-05-02	234	Yes	Nulliparous
2017-05-02	235	Yes	Nulliparous
2017-05-02	236	Yes	Nulliparous
2017-05-02	237	Yes	Nulliparous
2017-05-02	238	Yes	Nulliparous
2017-05-02	239	Yes	Nulliparous
2017-05-02	240	Yes	Nulliparous
2017-05-02	241	Yes	Nulliparous
2017-05-02	242	Yes	Nulliparous
2017-05-02	243	Yes	Nulliparous
2017-05-02	244	Yes	Nulliparous
2017-05-02	245	Yes	Nulliparous
2017-05-02	246	Yes	Nulliparous
2017-05-02	247	Yes	Nulliparous
2017-05-02	248	Yes	Nulliparous
2017-05-02	249	Yes	Nulliparous
2017-05-02	250	Yes	Nulliparous
2017-05-02	251	Yes	Nulliparous
2017-05-02	252	Yes	Nulliparous
2017-05-02	253	Yes	Nulliparous
2017-05-02	254	Yes	Nulliparous
2017-05-02	255	Yes	Nulliparous
2017-05-02	256	Yes	Nulliparous
2017-05-02	257	Yes	Nulliparous
2017-05-02	258	Yes	Nulliparous
2017-05-02	259	Yes	Nulliparous
2017-05-02	260	Yes	Nulliparous
2017-05-02	261	Yes	Nulliparous
2017-05-02	262	Yes	Nulliparous
2017-05-02	263	Yes	Nulliparous
2017-05-02	264	Yes	Nulliparous
2017-05-02	265	Yes	Nulliparous
2017-05-02	266	Yes	Nulliparous
2017-05-02	267	Yes	Nulliparous
2017-05-02	268	Yes	Nulliparous
2017-05-02	269	Yes	Nulliparous
2017-05-02	270	Yes	Nulliparous
2017-05-02	271	Yes	Nulliparous
2017-05-02	272	Yes	Nulliparous
2017-05-02	273	Yes	Nulliparous
2017-05-02	274	Yes	Nulliparous
2017-05-02	275	Yes	Nulliparous
2017-05-02	276	Yes	Nulliparous
2017-05-02	277	Yes	Nulliparous
2017-05-02	278	Yes	Nulliparous
2017-05-02	279	Yes	Nulliparous
2017-05-02	280	Yes	Nulliparous
2017-05-02	281	Yes	Nulliparous
2017-05-02	282	Yes	Nulliparous
2017-05-02	283	Yes	Nulliparous
2017-05-02	284	Yes	Nulliparous
2017-05-02	285	Yes	Nulliparous
2017-05-02	286	Yes	Nulliparous
2017-05-02	287	Yes	Nulliparous
2017-05-02	288	Yes	Nulliparous
2017-05-02	289	Yes	Nulliparous
2017-05-02	290	Yes	Nulliparous
2017-05-02	291	Yes	Nulliparous
2017-05-02	292	Yes	Nulliparous
2017-05-02	293	Yes	Nulliparous
2017-05-02	294	Yes	Nulliparous
2017-05-02	295	Yes	Nulliparous
2017-05-02	296	Yes	Nulliparous
2017-05-02	297	Yes	Nulliparous
2017-05-02	298	Yes	Nulliparous
2017-05-02	299	Yes	Nulliparous
2017-05-02	300	Yes	Nulliparous
2017-05-02	301	Yes	Nulliparous
2017-05-02	302	Yes	Nulliparous
2017-05-02	303	Yes	Nulliparous
2017-05-02	304	Yes	Nulliparous
2017-05-02	305	Yes	Nulliparous
2017-05-02	306	Yes	Nulliparous
2017-05-02	307	Yes	Nulliparous
2017-05-02	308	Yes	Nulliparous
2017-05-02	309	Yes	Nulliparous
2017-05-02	310	Yes	Nulliparous
2017-05-02	311	Yes	Nulliparous
2017-05-02	312	Yes	Nulliparous
2017-05-02	313	Yes	Nulliparous
2017-05-02	314	Yes	Nulliparous
2017-05-02	315	Yes	Nulliparous
2017-05-02	316	Yes	Nulliparous
2017-05-02	317	Yes	Nulliparous
2017-05-02	318	Yes	Nulliparous
2017-05-02	319	Yes	Nulliparous
2017-05-02	320	Yes	Nulliparous
2017-05-02	321	Yes	Nulliparous
2017-05-02	322	Yes	Nulliparous
2017-05-02	323	Yes	Nulliparous
2017-05-02	324	Yes	Nulliparous
2017-05-02	325	Yes	Nulliparous
2017-05-02	326	Yes	Nulliparous
2017-05-02	327	Yes	Nulliparous
2017-05-02	328	Yes	Nulliparous
2017-05-02	329	Yes	Nulliparous
2017-05-02	330	Yes	Nulliparous
2017-05-02	331	Yes	Nulliparous
2017-05-02	332	Yes	Nulliparous
2017-05-02	333	Yes	Nulliparous
2017-05-02	334	Yes	Nulliparous
2017-05-02	335	Yes	Nulliparous
2017-05-02	336	Yes	Nulliparous
2017-05-02	337	Yes	Nulliparous
2017-05-02	338	Yes	Nulliparous
2017-05-02	339	Yes	Nulliparous
2017-05-02	340	Yes	Nulliparous
2017-05-02	341	Yes	Nulliparous
2017-05-02	342	Yes	Nulliparous
2017-05-02	343	Yes	Nulliparous
2017-05-02	344	Yes	Nulliparous
2017-05-02	345	Yes	Nulliparous
2017-05-02	346	Yes	Nulliparous
2017-05-02	347	Yes	Nulliparous
2017-05-02	348	Yes	Nulliparous
2017-05-02	349	Yes	Nulliparous
2017-05-02	350	Yes	Nulliparous
2017-05-02	351	Yes	Nulliparous
2017-05-02	352	Yes	Nulliparous
2017-05-02	353	Yes	Nulliparous
2017-05-02	354	Yes	Nulliparous

## Sheet: D270_Dissected_Fly_Information
Date	SN	Dissected	Parity	Infected	L1	L2	L3	L3H
2017-10-04	1	Yes	Parous	Yes	3	1	0	0
2017-10-04	2	Yes	Parous	Yes	0	3	0	0
2017-10-04	3	Yes	Parous	Yes	8	0	0	0
2017-10-04	4	Yes	Parous	Yes	1	0	0	0
2017-10-04	5	Yes	Parous	Yes	3	0	0	0
2017-10-04	6	Yes	Parous	No	0	0	0	0
2017-10-04	7	Yes	Parous	No	0	0	0	0
2017-10-04	8	Yes	Parous	No	0	0	0	0
2017-10-04	9	Yes	Parous	No	0	0	0	0
2017-10-04	10	Yes	Parous	No	0	0	0	0
2017-10-04	11	Yes	Parous	No	0	0	0	0
2017-10-04	12	Yes	Parous	No	0	0	0	0
2017-10-04	13	Yes	Parous	No	0	0	0	0
2017-10-04	14	Yes	Parous	No	0	0	0	0
2017-10-04	15	Yes	Parous	No	0	0	0	0
2017-10-04	16	Yes	Parous	No	0	0	0	0
2017-10-04	17	Yes	Parous	No	0	0	0	0
2017-10-04	18	Yes	Parous	No	0	0	0	0
2017-10-04	19	Yes	Parous	No	0	0	0	0
2017-10-04	20	Yes	Parous	No	0	0	0	0
2017-10-04	21	Yes	Parous	No	0	0	0	0
2017-10-04	22	Yes	Parous	No	0	0	0	0
2017-10-04	23	Yes	Parous	No	0	0	0	0
2017-10-04	24	Yes	Parous	No	0	0	0	0
2017-10-04	25	Yes	Parous	No	0	0	0	0
2017-10-04	26	Yes	Parous	No	0	0	0	0
2017-10-04	27	Yes	Parous	No	0	0	0	0
2017-10-04	28	Yes	Parous	No	0	0	0	0
2017-10-04	29	Yes	Parous	No	0	0	0	0
2017-10-04	30	Yes	Parous	No	0	0	0	0
2017-10-04	31	Yes	Parous	No	0	0	0	0
2017-10-04	32	Yes	Parous	No	0	0	0	0
2017-10-04	33	Yes	Parous	No	0	0	0	0
2017-10-04	34	Yes	Parous	No	0	0	0	0
2017-10-04	35	Yes	Parous	No	0	0	0	0
2017-10-04	36	Yes	Parous	No	0	0	0	0
2017-10-04	37	Yes	Parous	No	0	0	0	0
2017-10-04	38	Yes	Parous	No	0	0	0	0
2017-10-04	39	Yes	Parous	No	0	0	0	0
2017-10-04	40	Yes	Parous	No	0	0	0	0
2017-10-04	41	Yes	Parous	No	0	0	0	0
2017-10-04	42	Yes	Parous	No	0	0	0	0
2017-10-04	43	Yes	Parous	No	0	0	0	0
2017-10-04	44	Yes	Parous	No	0	0	0	0
2017-10-04	45	Yes	Parous	No	0	0	0	0
2017-10-04	46	Yes	Parous	No	0	0	0	0
2017-10-04	47	Yes	Parous	No	0	0	0	0
2017-10-04	48	Yes	Parous	No	0	0	0	0
2017-10-04	49	Yes	Parous	No	0	0	0	0
2017-10-04	50	Yes	Parous	No	0	0	0	0
2017-10-04	51	Yes	Parous	No	0	0	0	0
2017-10-04	52	Yes	Parous	No	0	0	0	0
2017-10-04	53	Yes	Parous	No	0	0	0	0
2017-10-04	54	Yes	Parous	No	0	0	0	0
2017-10-04	55	Yes	Parous	No	0	0	0	0
2017-10-04	56	Yes	Parous	No	0	0	0	0
2017-10-04	57	Yes	Parous	No	0	0	0	0
2017-10-04	58	Yes	Parous	No	0	0	0	0
2017-10-04	59	Yes	Parous	No	0	0	0	0
2017-10-04	60	Yes	Parous	No	0	0	0	0
2017-10-04	61	Yes	Parous	No	0	0	0	0
2017-10-04	62	Yes	Parous	No	0	0	0	0
2017-10-04	63	Yes	Parous	No	0	0	0	0
2017-10-04	64	Yes	Parous	No	0	0	0	0
2017-10-04	65	Yes	Parous	No	0	0	0	0
2017-10-04	66	Yes	Parous	No	0	0	0	0
2017-10-04	67	Yes	Parous	No	0	0	0	0
2017-10-04	68	Yes	Parous	No	0	0	0	0
2017-10-04	69	Yes	Parous	No	0	0	0	0
2017-10-04	70	Yes	Parous	No	0	0	0	0
2017-10-04	71	Yes	Parous	No	0	0	0	0
2017-10-04	72	Yes	Parous	No	0	0	0	0
2017-10-04	73	Yes	Parous	No	0	0	0	0
2017-10-04	74	Yes	Parous	No	0	0	0	0
2017-10-04	75	Yes	Parous	No	0	0	0	0
2017-10-04	76	Yes	Parous	No	0	0	0	0
2017-10-04	77	Yes	Parous	No	0	0	0	0
2017-10-04	78	Yes	Parous	No	0	0	0	0
2017-10-04	79	Yes	Parous	No	0	0	0	0
2017-10-04	80	Yes	Nulliparous
2017-10-04	81	Yes	Nulliparous
2017-10-04	82	Yes	Nulliparous
2017-10-04	83	Yes	Nulliparous
2017-10-04	84	Yes	Nulliparous
2017-10-04	85	Yes	Nulliparous
2017-10-04	86	Yes	Nulliparous
2017-10-04	87	Yes	Nulliparous
2017-10-04	88	Yes	Nulliparous
2017-10-04	89	Yes	Nulliparous
2017-10-04	90	Yes	Nulliparous
2017-10-04	91	Yes	Nulliparous
2017-10-04	92	Yes	Nulliparous
2017-10-04	93	Yes	Nulliparous
2017-10-04	94	Yes	Nulliparous
2017-10-04	95	Yes	Nulliparous
2017-10-04	96	Yes	Nulliparous
2017-10-04	97	Yes	Nulliparous
2017-10-04	98	Yes	Nulliparous
2017-10-04	99	Yes	Nulliparous
2017-10-04	100	Yes	Nulliparous
2017-10-04	101	Yes	Nulliparous
2017-10-04	102	Yes	Nulliparous
2017-10-04	103	Yes	Nulliparous
2017-10-04	104	Yes	Nulliparous
2017-10-04	105	Yes	Nulliparous
2017-10-04	106	Yes	Nulliparous
2017-10-04	107	Yes	Nulliparous
2017-10-04	108	Yes	Nulliparous
2017-10-04	109	Yes	Nulliparous
2017-10-04	110	Yes	Nulliparous
2017-10-04	111	Yes	Nulliparous
2017-10-04	112	Yes	Nulliparous
2017-10-04	113	Yes	Nulliparous
2017-10-04	114	Yes	Nulliparous
2017-10-04	115	Yes	Nulliparous
2017-10-04	116	Yes	Nulliparous
2017-10-04	117	Yes	Nulliparous
2017-10-04	118	Yes	Nulliparous
2017-10-04	119	Yes	Nulliparous
2017-10-04	120	Yes	Nulliparous
2017-10-04	121	Yes	Nulliparous
2017-10-04	122	Yes	Nulliparous
2017-10-04	123	Yes	Nulliparous
2017-10-04	124	Yes	Nulliparous
2017-10-04	125	Yes	Nulliparous
2017-10-04	126	Yes	Nulliparous
2017-10-04	127	Yes	Nulliparous
2017-10-04	128	Yes	Nulliparous
2017-10-04	129	Yes	Nulliparous
2017-10-04	130	Yes	Nulliparous
2017-10-04	131	Yes	Nulliparous
2017-10-04	132	Yes	Nulliparous
2017-10-04	133	Yes	Nulliparous
2017-10-04	134	Yes	Nulliparous
2017-10-04	135	Yes	Nulliparous
2017-10-04	136	Yes	Nulliparous
2017-10-04	137	Yes	Nulliparous
2017-10-04	138	Yes	Nulliparous
2017-10-04	139	Yes	Nulliparous
2017-10-04	140	Yes	Nulliparous
2017-10-04	141	Yes	Nulliparous
2017-10-04	142	Yes	Nulliparous
2017-10-04	143	Yes	Nulliparous
2017-10-04	144	Yes	Nulliparous
2017-10-04	145	Yes	Nulliparous
2017-10-04	146	Yes	Nulliparous
2017-10-04	147	Yes	Nulliparous
2017-10-04	148	Yes	Nulliparous
2017-10-04	149	Yes	Nulliparous
2017-10-04	150	Yes	Nulliparous
2017-10-04	151	Yes	Nulliparous
2017-10-04	152	Yes	Nulliparous
2017-10-04	153	Yes	Nulliparous
2017-10-04	154	Yes	Nulliparous
2017-10-04	155	Yes	Nulliparous
2017-10-04	156	Yes	Nulliparous
2017-10-04	157	Yes	Nulliparous
2017-10-04	158	Yes	Nulliparous
2017-10-04	159	Yes	Nulliparous
2017-10-04	160	Yes	Nulliparous
2017-10-04	161	Yes	Nulliparous
2017-10-04	162	Yes	Nulliparous
2017-10-04	163	Yes	Nulliparous
2017-10-04	164	Yes	Nulliparous
2017-10-04	165	Yes	Nulliparous
2017-10-04	166	Yes	Nulliparous
2017-10-04	167	Yes	Nulliparous
2017-10-04	168	Yes	Nulliparous
2017-10-04	169	Yes	Nulliparous
2017-10-04	170	Yes	Nulliparous
2017-10-04	171	Yes	Nulliparous
2017-10-04	172	Yes	Nulliparous
2017-10-04	173	Yes	Nulliparous
2017-10-04	174	Yes	Nulliparous
2017-10-04	175	Yes	Nulliparous
2017-10-04	176	Yes	Nulliparous
2017-10-04	177	Yes	Nulliparous
2017-10-04	178	Yes	Nulliparous
2017-10-04	179	Yes	Nulliparous
2017-10-04	180	Yes	Nulliparous
2017-10-04	181	Yes	Nulliparous
2017-10-04	182	Yes	Nulliparous
2017-10-04	183	Yes	Nulliparous
2017-10-04	184	Yes	Nulliparous
2017-10-04	185	Yes	Nulliparous
2017-10-04	186	Yes	Nulliparous
2017-10-04	187	Yes	Nulliparous
2017-10-04	188	Yes	Nulliparous
2017-10-04	189	Yes	Nulliparous
2017-10-04	190	Yes	Nulliparous
2017-10-04	191	Yes	Nulliparous
2017-10-04	192	Yes	Nulliparous
2017-10-04	193	Yes	Nulliparous
2017-10-04	194	Yes	Nulliparous
2017-10-04	195	Yes	Nulliparous
2017-10-04	196	Yes	Nulliparous
2017-10-04	197	Yes	Nulliparous
2017-10-04	198	Yes	Nulliparous
2017-10-04	199	Yes	Nulliparous
2017-10-04	200	Yes	Nulliparous
2017-10-04	201	Yes	Nulliparous
2017-10-04	202	Yes	Nulliparous
2017-10-04	203	Yes	Nulliparous
2017-10-04	204	Yes	Nulliparous
2017-10-04	205	Yes	Nulliparous
2017-10-04	206	Yes	Nulliparous
2017-10-04	207	Yes	Nulliparous
2017-10-04	208	Yes	Nulliparous
2017-10-04	209	Yes	Nulliparous
2017-10-04	210	Yes	Nulliparous
2017-10-04	211	Yes	Nulliparous
2017-10-04	212	Yes	Nulliparous
2017-10-04	213	Yes	Nulliparous
2017-10-04	214	Yes	Nulliparous
2017-10-04	215	Yes	Nulliparous
2017-10-04	216	Yes	Nulliparous
2017-10-04	217	Yes	Nulliparous
2017-10-04	218	Yes	Nulliparous
2017-10-04	219	Yes	Nulliparous
2017-10-04	220	Yes	Nulliparous
2017-10-04	221	Yes	Nulliparous
2017-10-04	222	Yes	Nulliparous
2017-10-04	223	Yes	Nulliparous
2017-10-04	224	Yes	Nulliparous
2017-10-04	225	Yes	Nulliparous
2017-10-04	226	Yes	Nulliparous
2017-10-04	227	Yes	Nulliparous
2017-10-04	228	Yes	Nulliparous
2017-10-04	229	Yes	Nulliparous
2017-10-04	230	Yes	Nulliparous
2017-10-04	231	Yes	Nulliparous
2017-10-04	232	Yes	Nulliparous
2017-10-04	233	Yes	Nulliparous
2017-10-04	234	Yes	Nulliparous
2017-10-04	235	Yes	Nulliparous
2017-10-04	236	Yes	Nulliparous
2017-10-04	237	Yes	Nulliparous
2017-10-04	238	Yes	Nulliparous
2017-10-04	239	Yes	Nulliparous
2017-10-04	240	Yes	Nulliparous
2017-10-04	241	Yes	Nulliparous
2017-10-04	242	Yes	Nulliparous
2017-10-04	243	Yes	Nulliparous
2017-10-04	244	Yes	Nulliparous
2017-10-04	245	Yes	Nulliparous
2017-10-04	246	Yes	Nulliparous
2017-10-04	247	Yes	Nulliparous
2017-10-04	248	Yes	Nulliparous
2017-10-04	249	Yes	Nulliparous
2017-10-04	250	Yes	Nulliparous
2017-10-04	251	Yes	Nulliparous
2017-10-04	252	Yes	Nulliparous
2017-10-04	253	Yes	Nulliparous
2017-10-04	254	Yes	Nulliparous
2017-10-04	255	Yes	Nulliparous
2017-10-04	256	Yes	Nulliparous
2017-10-04	257	Yes	Nulliparous
2017-10-04	258	Yes	Nulliparous
2017-10-04	259	Yes	Nulliparous
2017-10-04	260	Yes	Nulliparous
2017-10-04	261	Yes	Nulliparous
2017-10-04	262	Yes	Nulliparous
2017-10-04	263	Yes	Nulliparous
2017-10-04	264	Yes	Nulliparous
2017-10-04	265	Yes	Nulliparous
2017-10-04	266	Yes	Nulliparous
2017-10-04	267	Yes	Nulliparous
2017-10-04	268	Yes	Nulliparous
2017-10-04	269	Yes	Nulliparous
2017-10-04	270	Yes	Nulliparous
2017-10-04	271	Yes	Nulliparous
2017-10-04	272	Yes	Nulliparous
2017-10-04	273	Yes	Nulliparous
2017-10-04	274	Yes	Nulliparous
2017-10-04	275	Yes	Nulliparous
2017-10-04	276	Yes	Nulliparous
2017-10-04	277	Yes	Nulliparous
2017-10-04	278	Yes	Nulliparous
2017-10-04	279	Yes	Nulliparous
2017-10-04	280	Yes	Nulliparous
2017-10-04	281	Yes	Nulliparous
2017-10-04	282	Yes	Nulliparous
2017-10-04	283	Yes	Nulliparous
2017-10-04	284	Yes	Nulliparous
2017-10-04	285	Yes	Nulliparous
2017-10-04	286	Yes	Nulliparous
2017-10-04	287	Yes	Nulliparous
2017-10-04	288	Yes	Nulliparous
2017-10-04	289	Yes	Nulliparous
2017-10-04	290	Yes	Nulliparous
2017-10-04	291	Yes	Nulliparous
2017-10-04	292	Yes	Nulliparous
2017-10-04	293	Yes	Nulliparous
2017-10-04	294	Yes	Nulliparous
2017-10-04	295	Yes	Nulliparous
2017-10-04	296	Yes	Nulliparous
2017-10-04	297	Yes	Nulliparous
2017-10-04	298	Yes	Nulliparous
2017-10-04	299	Yes	Nulliparous
2017-10-04	300	Yes	Nulliparous
2017-10-04	301	Yes	Nulliparous
2017-10-04	302	Yes	Nulliparous
2017-10-04	303	Yes	Nulliparous
2017-10-04	304	Yes	Nulliparous
2017-10-04	305	Yes	Nulliparous
2017-10-04	306	Yes	Nulliparous
2017-10-04	307	Yes	Nulliparous
2017-10-04	308	Yes	Nulliparous
2017-10-04	309	Yes	Nulliparous
2017-10-04	310	Yes	Nulliparous
2017-10-04	311	Yes	Nulliparous
2017-10-04	312	Yes	Nulliparous
2017-10-04	313	Yes	Nulliparous
2017-10-04	314	Yes	Nulliparous
2017-10-04	315	Yes	Nulliparous
2017-10-04	316	Yes	Nulliparous
2017-10-04	317	Yes	Nulliparous
2017-10-04	318	Yes	Nulliparous
2017-10-04	319	Yes	Nulliparous
2017-10-04	320	Yes	Nulliparous
2017-10-04	321	Yes	Nulliparous
2017-10-04	322	Yes	Nulliparous
2017-10-04	323	Yes	Nulliparous
2017-10-04	324	Yes	Nulliparous
2017-10-04	325	Yes	Nulliparous
2017-10-04	326	Yes	Nulliparous
2017-10-04	327	Yes	Nulliparous
2017-10-04	328	Yes	Nulliparous
2017-10-04	329	Yes	Nulliparous
2017-10-04	330	Yes	Nulliparous
2017-10-04	331	Yes	Nulliparous
2017-10-04	332	Yes	Nulliparous
2017-10-04	333	Yes	Nulliparous
2017-10-04	334	Yes	Nulliparous
2017-10-04	335	Yes	Nulliparous
2017-10-04	336	Yes	Nulliparous
2017-10-04	337	Yes	Nulliparous
2017-10-04	338	Yes	Nulliparous
2017-10-04	339	Yes	Nulliparous
2017-10-04	340	Yes	Nulliparous
2017-10-04	341	Yes	Nulliparous
2017-10-04	342	Yes	Nulliparous
2017-10-04	343	Yes	Nulliparous
2017-10-04	344	Yes	Nulliparous
2017-10-04	345	Yes	Nulliparous
2017-10-04	346	Yes	Nulliparous
2017-10-04	347	Yes	Nulliparous
2017-10-04	348	Yes	Nulliparous
2017-10-04	349	Yes	Nulliparous
2017-10-04	350	Yes	Nulliparous
2017-10-04	351	Yes	Nulliparous
2017-10-04	352	Yes	Nulliparous
2017-10-04	353	Yes	Nulliparous
2017-10-04	354	Yes	Nulliparous
2017-10-04	355	Yes	Nulliparous
2017-10-04	356	Yes	Nulliparous
2017-10-04	357	Yes	Nulliparous
2017-10-04	358	Yes	Nulliparous
2017-10-04	359	Yes	Nulliparous
2017-10-04	360	Yes	Nulliparous
2017-10-04	361	Yes	Nulliparous
2017-10-04	362	Yes	Nulliparous
2017-10-04	363	Yes	Nulliparous
2017-10-04	364	Yes	Nulliparous
2017-10-04	365	Yes	Nulliparous
2017-10-04	366	Yes	Nulliparous
2017-10-04	367	Yes	Nulliparous
2017-11-04	1	Yes	Parous	Yes	0	11	0	0
2017-11-04	2	Yes	Parous	Yes	0	3	0	0
2017-11-04	3	Yes	Parous	Yes	0	8	0	0
2017-11-04	4	Yes	Parous	No	0	0	0	0
2017-11-04	5	Yes	Parous	No	0	0	0	0
2017-11-04	6	Yes	Parous	No	0	0	0	0
2017-11-04	7	Yes	Parous	No	0	0	0	0
2017-11-04	8	Yes	Parous	No	0	0	0	0
2017-11-04	9	Yes	Parous	No	0	0	0	0
2017-11-04	10	Yes	Parous	No	0	0	0	0
2017-11-04	11	Yes	Parous	No	0	0	0	0
2017-11-04	12	Yes	Parous	No	0	0	0	0
2017-11-04	13	Yes	Parous	No	0	0	0	0
2017-11-04	14	Yes	Parous	No	0	0	0	0
2017-11-04	15	Yes	Parous	No	0	0	0	0
2017-11-04	16	Yes	Parous	No	0	0	0	0
2017-11-04	17	Yes	Parous	No	0	0	0	0
2017-11-04	18	Yes	Parous	No	0	0	0	0
2017-11-04	19	Yes	Parous	No	0	0	0	0
2017-11-04	20	Yes	Parous	No	0	0	0	0
2017-11-04	21	Yes	Parous	No	0	0	0	0
2017-11-04	22	Yes	Parous	No	0	0	0	0
2017-11-04	23	Yes	Parous	No	0	0	0	0
2017-11-04	24	Yes	Parous	No	0	0	0	0
2017-11-04	25	Yes	Parous	No	0	0	0	0
2017-11-04	26	Yes	Parous	No	0	0	0	0
2017-11-04	27	Yes	Parous	No	0	0	0	0
2017-11-04	28	Yes	Parous	No	0	0	0	0
2017-11-04	29	Yes	Parous	No	0	0	0	0
2017-11-04	30	Yes	Parous	No	0	0	0	0
2017-11-04	31	Yes	Parous	No	0	0	0	0
2017-11-04	32	Yes	Parous	No	0	0	0	0
2017-11-04	33	Yes	Parous	No	0	0	0	0
2017-11-04	34	Yes	Parous	No	0	0	0	0
2017-11-04	35	Yes	Parous	No	0	0	0	0
2017-11-04	36	Yes	Parous	No	0	0	0	0
2017-11-04	37	Yes	Parous	No	0	0	0	0
2017-11-04	38	Yes	Parous	No	0	0	0	0
2017-11-04	39	Yes	Parous	No	0	0	0	0
2017-11-04	40	Yes	Parous	No	0	0	0	0
2017-11-04	41	Yes	Parous	No	0	0	0	0
2017-11-04	42	Yes	Parous	No	0	0	0	0
2017-11-04	43	Yes	Parous	No	0	0	0	0
2017-11-04	44	Yes	Parous	No	0	0	0	0
2017-11-04	45	Yes	Parous	No	0	0	0	0
2017-11-04	46	Yes	Parous	No	0	0	0	0
2017-11-04	47	Yes	Parous	No	0	0	0	0
2017-11-04	48	Yes	Parous	No	0	0	0	0
2017-11-04	49	Yes	Parous	No	0	0	0	0
2017-11-04	50	Yes	Parous	No	0	0	0	0
2017-11-04	51	Yes	Parous	No	0	0	0	0
2017-11-04	52	Yes	Parous	No	0	0	0	0
2017-11-04	53	Yes	Parous	No	0	0	0	0
2017-11-04	54	Yes	Parous	No	0	0	0	0
2017-11-04	55	Yes	Parous	No	0	0	0	0
2017-11-04	56	Yes	Parous	No	0	0	0	0
2017-11-04	57	Yes	Parous	No	0	0	0	0
2017-11-04	58	Yes	Parous	No	0	0	0	0
2017-11-04	59	Yes	Parous	No	0	0	0	0
2017-11-04	60	Yes	Parous	No	0	0	0	0
2017-11-04	61	Yes	Parous	No	0	0	0	0
2017-11-04	62	Yes	Parous	No	0	0	0	0
2017-11-04	63	Yes	Parous	No	0	0	0	0
2017-11-04	64	Yes	Parous	No	0	0	0	0
2017-11-04	65	Yes	Parous	No	0	0	0	0
2017-11-04	66	Yes	Parous	No	0	0	0	0
2017-11-04	67	Yes	Parous	No	0	0	0	0
2017-11-04	68	Yes	Parous	No	0	0	0	0
2017-11-04	69	Yes	Parous	No	0	0	0	0
2017-11-04	70	Yes	Parous	No	0	0	0	0
2017-11-04	71	Yes	Parous	No	0	0	0	0
2017-11-04	72	Yes	Parous	No	0	0	0	0
2017-11-04	73	Yes	Parous	No	0	0	0	0
2017-11-04	74	Yes	Parous	No	0	0	0	0
2017-11-04	75	Yes	Parous	No	0	0	0	0
2017-11-04	76	Yes	Parous	No	0	0	0	0
2017-11-04	77	Yes	Parous	No	0	0	0	0
2017-11-04	78	Yes	Parous	No	0	0	0	0
2017-11-04	79	Yes	Parous	No	0	0	0	0
2017-11-04	80	Yes	Parous	No	0	0	0	0
2017-11-04	81	Yes	Parous	No	0	0	0	0
2017-11-04	82	Yes	Parous	No	0	0	0	0
2017-11-04	83	Yes	Parous	No	0	0	0	0
2017-11-04	84	Yes	Parous	No	0	0	0	0
2017-11-04	85	Yes	Parous	No	0	0	0	0
2017-11-04	86	Yes	Parous	No	0	0	0	0
2017-11-04	87	Yes	Nulliparous
2017-11-04	88	Yes	Nulliparous
2017-11-04	89	Yes	Nulliparous
2017-11-04	90	Yes	Nulliparous
2017-11-04	91	Yes	Nulliparous
2017-11-04	92	Yes	Nulliparous
2017-11-04	93	Yes	Nulliparous
2017-11-04	94	Yes	Nulliparous
2017-11-04	95	Yes	Nulliparous
2017-11-04	96	Yes	Nulliparous
2017-11-04	97	Yes	Nulliparous
2017-11-04	98	Yes	Nulliparous
2017-11-04	99	Yes	Nulliparous
2017-11-04	100	Yes	Nulliparous
2017-11-04	101	Yes	Nulliparous
2017-11-04	102	Yes	Nulliparous
2017-11-04	103	Yes	Nulliparous
2017-11-04	104	Yes	Nulliparous
2017-11-04	105	Yes	Nulliparous
2017-11-04	106	Yes	Nulliparous
2017-11-04	107	Yes	Nulliparous
2017-11-04	108	Yes	Nulliparous
2017-11-04	109	Yes	Nulliparous
2017-11-04	110	Yes	Nulliparous
2017-11-04	111	Yes	Nulliparous
2017-11-04	112	Yes	Nulliparous
2017-11-04	113	Yes	Nulliparous
2017-11-04	114	Yes	Nulliparous
2017-11-04	115	Yes	Nulliparous
2017-11-04	116	Yes	Nulliparous
2017-11-04	117	Yes	Nulliparous
2017-11-04	118	Yes	Nulliparous
2017-11-04	119	Yes	Nulliparous
2017-11-04	120	Yes	Nulliparous
2017-11-04	121	Yes	Nulliparous
2017-11-04	122	Yes	Nulliparous
2017-11-04	123	Yes	Nulliparous
2017-11-04	124	Yes	Nulliparous
2017-11-04	125	Yes	Nulliparous
2017-11-04	126	Yes	Nulliparous
2017-11-04	127	Yes	Nulliparous
2017-11-04	128	Yes	Nulliparous
2017-11-04	129	Yes	Nulliparous
2017-11-04	130	Yes	Nulliparous
2017-11-04	131	Yes	Nulliparous
2017-11-04	132	Yes	Nulliparous
2017-11-04	133	Yes	Nulliparous
2017-11-04	134	Yes	Nulliparous
2017-11-04	135	Yes	Nulliparous
2017-11-04	136	Yes	Nulliparous
2017-11-04	137	Yes	Nulliparous
2017-11-04	138	Yes	Nulliparous
2017-11-04	139	Yes	Nulliparous
2017-11-04	140	Yes	Nulliparous
2017-11-04	141	Yes	Nulliparous
2017-11-04	142	Yes	Nulliparous
2017-11-04	143	Yes	Nulliparous
2017-11-04	144	Yes	Nulliparous
2017-11-04	145	Yes	Nulliparous
2017-11-04	146	Yes	Nulliparous
2017-11-04	147	Yes	Nulliparous
2017-11-04	148	Yes	Nulliparous
2017-11-04	149	Yes	Nulliparous
2017-11-04	150	Yes	Nulliparous
2017-11-04	151	Yes	Nulliparous
2017-11-04	152	Yes	Nulliparous
2017-11-04	153	Yes	Nulliparous
2017-11-04	154	Yes	Nulliparous
2017-11-04	155	Yes	Nulliparous
2017-11-04	156	Yes	Nulliparous
2017-11-04	157	Yes	Nulliparous
2017-11-04	158	Yes	Nulliparous
2017-11-04	159	Yes	Nulliparous
2017-11-04	160	Yes	Nulliparous
2017-11-04	161	Yes	Nulliparous
2017-11-04	162	Yes	Nulliparous
2017-11-04	163	Yes	Nulliparous
2017-11-04	164	Yes	Nulliparous
2017-11-04	165	Yes	Nulliparous
2017-11-04	166	Yes	Nulliparous
2017-11-04	167	Yes	Nulliparous
2017-11-04	168	Yes	Nulliparous
2017-11-04	169	Yes	Nulliparous
2017-11-04	170	Yes	Nulliparous
2017-11-04	171	Yes	Nulliparous
2017-11-04	172	Yes	Nulliparous
2017-11-04	173	Yes	Nulliparous
2017-11-04	174	Yes	Nulliparous
2017-11-04	175	Yes	Nulliparous
2017-11-04	176	Yes	Nulliparous
2017-11-04	177	Yes	Nulliparous
2017-11-04	178	Yes	Nulliparous
2017-11-04	179	Yes	Nulliparous
2017-11-04	180	Yes	Nulliparous
2017-11-04	181	Yes	Nulliparous
2017-11-04	182	Yes	Nulliparous
2017-11-04	183	Yes	Nulliparous
2017-11-04	184	Yes	Nulliparous
2017-11-04	185	Yes	Nulliparous
2017-11-04	186	Yes	Nulliparous
2017-11-04	187	Yes	Nulliparous
2017-11-04	188	Yes	Nulliparous
2017-11-04	189	Yes	Nulliparous
2017-11-04	190	Yes	Nulliparous
2017-11-04	191	Yes	Nulliparous
2017-11-04	192	Yes	Nulliparous
2017-11-04	193	Yes	Nulliparous
2017-11-04	194	Yes	Nulliparous
2017-11-04	195	Yes	Nulliparous
2017-11-04	196	Yes	Nulliparous
2017-11-04	197	Yes	Nulliparous
2017-11-04	198	Yes	Nulliparous
2017-11-04	199	Yes	Nulliparous
2017-11-04	200	Yes	Nulliparous
2017-11-04	201	Yes	Nulliparous
2017-11-04	202	Yes	Nulliparous
2017-11-04	203	Yes	Nulliparous
2017-11-04	204	Yes	Nulliparous
2017-11-04	205	Yes	Nulliparous
2017-11-04	206	Yes	Nulliparous
2017-11-04	207	Yes	Nulliparous
2017-11-04	208	Yes	Nulliparous
2017-11-04	209	Yes	Nulliparous
2017-11-04	210	Yes	Nulliparous
2017-11-04	211	Yes	Nulliparous
2017-11-04	212	Yes	Nulliparous
2017-11-04	213	Yes	Nulliparous
2017-11-04	214	Yes	Nulliparous
2017-11-04	215	Yes	Nulliparous
2017-11-04	216	Yes	Nulliparous
2017-11-04	217	Yes	Nulliparous
2017-11-04	218	Yes	Nulliparous
2017-11-04	219	Yes	Nulliparous
2017-11-04	220	Yes	Nulliparous
2017-11-04	221	Yes	Nulliparous
2017-11-04	222	Yes	Nulliparous
2017-11-04	223	Yes	Nulliparous
2017-11-04	224	Yes	Nulliparous
2017-11-04	225	Yes	Nulliparous
2017-11-04	226	Yes	Nulliparous
2017-11-04	227	Yes	Nulliparous
2017-11-04	228	Yes	Nulliparous
2017-11-04	229	Yes	Nulliparous
2017-11-04	230	Yes	Nulliparous
2017-11-04	231	Yes	Nulliparous
2017-11-04	232	Yes	Nulliparous
2017-11-04	233	Yes	Nulliparous
2017-11-04	234	Yes	Nulliparous
2017-11-04	235	Yes	Nulliparous
2017-11-04	236	Yes	Nulliparous
2017-11-04	237	Yes	Nulliparous
2017-11-04	238	Yes	Nulliparous
2017-11-04	239	Yes	Nulliparous
2017-11-04	240	Yes	Nulliparous
2017-11-04	241	Yes	Nulliparous
2017-11-04	242	Yes	Nulliparous
2017-11-04	243	Yes	Nulliparous
2017-11-04	244	Yes	Nulliparous
2017-11-04	245	Yes	Nulliparous
2017-11-04	246	Yes	Nulliparous
2017-11-04	247	Yes	Nulliparous
2017-11-04	248	Yes	Nulliparous
2017-11-04	249	Yes	Nulliparous
2017-11-04	250	Yes	Nulliparous
2017-11-04	251	Yes	Nulliparous
2017-11-04	252	Yes	Nulliparous
2017-11-04	253	Yes	Nulliparous
2017-11-04	254	Yes	Nulliparous
2017-11-04	255	Yes	Nulliparous
2017-11-04	256	Yes	Nulliparous
2017-11-04	257	Yes	Nulliparous
2017-11-04	258	Yes	Nulliparous
2017-11-04	259	Yes	Nulliparous
2017-11-04	260	Yes	Nulliparous
2017-11-04	261	Yes	Nulliparous
2017-11-04	262	Yes	Nulliparous
2017-11-04	263	Yes	Nulliparous
2017-11-04	264	Yes	Nulliparous
2017-11-04	265	Yes	Nulliparous
2017-11-04	266	Yes	Nulliparous
2017-11-04	267	Yes	Nulliparous
2017-11-04	268	Yes	Nulliparous
2017-11-04	269	Yes	Nulliparous
2017-11-04	270	Yes	Nulliparous
2017-11-04	271	Yes	Nulliparous
2017-11-04	272	Yes	Nulliparous
2017-11-04	273	Yes	Nulliparous
2017-11-04	274	Yes	Nulliparous
2017-11-04	275	Yes	Nulliparous
2017-11-04	276	Yes	Nulliparous
2017-11-04	277	Yes	Nulliparous
2017-11-04	278	Yes	Nulliparous
2017-11-04	279	Yes	Nulliparous
2017-11-04	280	Yes	Nulliparous
2017-11-04	281	Yes	Nulliparous
2017-11-04	282	Yes	Nulliparous
2017-11-04	283	Yes	Nulliparous
2017-11-04	284	Yes	Nulliparous
2017-11-04	285	Yes	Nulliparous
2017-11-04	286	Yes	Nulliparous
2017-11-04	287	Yes	Nulliparous
2017-11-04	288	Yes	Nulliparous
2017-11-04	289	Yes	Nulliparous
2017-11-04	290	Yes	Nulliparous
2017-11-04	291	Yes	Nulliparous
2017-11-04	292	Yes	Nulliparous
2017-11-04	293	Yes	Nulliparous
2017-11-04	294	Yes	Nulliparous
2017-11-04	295	Yes	Nulliparous
2017-11-04	296	Yes	Nulliparous
2017-11-04	297	Yes	Nulliparous
2017-11-04	298	Yes	Nulliparous
2017-11-04	299	Yes	Nulliparous
2017-11-04	300	Yes	Nulliparous
2017-11-04	301	Yes	Nulliparous
2017-11-04	302	Yes	Nulliparous
2017-11-04	303	Yes	Nulliparous
2017-11-04	304	Yes	Nulliparous
2017-11-04	305	Yes	Nulliparous
2017-11-04	306	Yes	Nulliparous
2017-11-04	307	Yes	Nulliparous
2017-11-04	308	Yes	Nulliparous
2017-11-04	309	Yes	Nulliparous
2017-11-04	310	Yes	Nulliparous
2017-11-04	311	Yes	Nulliparous
2017-11-04	312	Yes	Nulliparous
2017-11-04	313	Yes	Nulliparous
2017-11-04	314	Yes	Nulliparous
2017-11-04	315	Yes	Nulliparous
2017-11-04	316	Yes	Nulliparous
2017-11-04	317	Yes	Nulliparous
2017-11-04	318	Yes	Nulliparous
2017-11-04	319	Yes	Nulliparous
2017-11-04	320	Yes	Nulliparous
2017-11-04	321	Yes	Nulliparous
2017-11-04	322	Yes	Nulliparous
2017-11-04	323	Yes	Nulliparous
2017-11-04	324	Yes	Nulliparous
2017-11-04	325	Yes	Nulliparous
2017-11-04	326	Yes	Nulliparous
2017-11-04	327	Yes	Nulliparous
2017-11-04	328	Yes	Nulliparous
2017-11-04	329	Yes	Nulliparous
2017-11-04	330	Yes	Nulliparous
2017-11-04	331	Yes	Nulliparous
2017-11-04	332	Yes	Nulliparous
2017-11-04	333	Yes	Nulliparous
2017-11-04	334	Yes	Nulliparous
2017-11-04	335	Yes	Nulliparous
2017-11-04	336	Yes	Nulliparous
2017-11-04	337	Yes	Nulliparous
2017-11-04	338	Yes	Nulliparous
2017-11-04	339	Yes	Nulliparous
2017-11-04	340	Yes	Nulliparous
2017-11-04	341	Yes	Nulliparous
2017-11-04	342	Yes	Nulliparous
2017-11-04	343	Yes	Nulliparous
2017-11-04	344	Yes	Nulliparous
2017-11-04	345	Yes	Nulliparous
2017-11-04	346	Yes	Nulliparous
2017-11-04	347	Yes	Nulliparous
2017-11-04	348	Yes	Nulliparous
2017-11-04	349	Yes	Nulliparous
2017-11-04	350	Yes	Nulliparous
2017-11-04	351	Yes	Nulliparous
2017-11-04	352	Yes	Nulliparous
2017-11-04	353	Yes	Nulliparous
2017-11-04	354	Yes	Nulliparous
2017-11-04	355	Yes	Nulliparous
2017-11-04	356	Yes	Nulliparous
2017-11-04	357	Yes	Nulliparous
2017-11-04	358	Yes	Nulliparous
2017-11-04	359	Yes	Nulliparous
2017-11-04	360	Yes	Nulliparous
2017-11-04	361	Yes	Nulliparous
2017-11-04	362	Yes	Nulliparous
2017-11-04	363	Yes	Nulliparous
2017-11-04	364	Yes	Nulliparous
2017-11-04	365	Yes	Nulliparous
2017-11-04	366	Yes	Nulliparous
2017-11-04	367	Yes	Nulliparous
2017-11-04	368	Yes	Nulliparous
2017-11-04	369	Yes	Nulliparous
2017-11-04	370	Yes	Nulliparous
2017-11-04	371	Yes	Nulliparous
2017-11-04	372	Yes	Nulliparous
2017-11-04	373	Yes	Nulliparous
2017-11-04	374	Yes	Nulliparous
2017-11-04	375	Yes	Nulliparous
2017-11-04	376	Yes	Nulliparous
2017-11-04	377	Yes	Nulliparous
2017-11-04	378	Yes	Nulliparous
2017-11-04	379	Yes	Nulliparous
2017-11-04	380	Yes	Nulliparous
2017-11-04	381	Yes	Nulliparous
2017-11-04	382	Yes	Nulliparous
2017-11-04	383	Yes	Nulliparous
2017-11-04	384	Yes	Nulliparous
2017-11-04	385	Yes	Nulliparous
2017-11-04	386	Yes	Nulliparous
2017-11-04	387	Yes	Nulliparous
2017-11-04	388	Yes	Nulliparous
2017-11-04	389	Yes	Nulliparous
2017-11-04	390	Yes	Nulliparous
2017-11-04	391	Yes	Nulliparous
2017-11-04	392	Yes	Nulliparous
2017-11-04	393	Yes	Nulliparous
2017-11-04	394	Yes	Nulliparous
2017-11-04	395	Yes	Nulliparous
2017-11-04	396	Yes	Nulliparous
2017-11-04	397	Yes	Nulliparous
2017-11-04	398	Yes	Nulliparous
2017-11-04	399	Yes	Nulliparous
2017-11-04	400	Yes	Nulliparous
2017-11-04	401	Yes	Nulliparous
2017-11-04	402	Yes	Nulliparous
2017-11-04	403	Yes	Nulliparous
2017-11-04	404	Yes	Nulliparous
2017-11-04	405	Yes	Nulliparous
2017-11-04	406	Yes	Nulliparous
2017-11-04	407	Yes	Nulliparous
2017-11-04	408	Yes	Nulliparous
2017-11-04	409	Yes	Nulliparous
2017-11-04	410	Yes	Nulliparous
2017-11-04	411	Yes	Nulliparous
2017-11-04	412	Yes	Nulliparous
2017-11-04	413	Yes	Nulliparous
2017-11-04	414	Yes	Nulliparous
2017-11-04	415	Yes	Nulliparous
2017-11-04	416	Yes	Nulliparous
2017-11-04	417	Yes	Nulliparous
2017-11-04	418	Yes	Nulliparous
2017-11-04	419	Yes	Nulliparous
2017-11-04	420	Yes	Nulliparous
2017-11-04	421	Yes	Nulliparous
2017-11-04	422	Yes	Nulliparous
2017-11-04	423	Yes	Nulliparous
2017-11-04	424	Yes	Nulliparous
2017-11-04	425	Yes	Nulliparous
2017-11-04	426	Yes	Nulliparous
2017-11-04	427	Yes	Nulliparous
2017-11-04	428	Yes	Nulliparous
2017-11-04	429	Yes	Nulliparous
2017-11-04	430	Yes	Nulliparous
2017-11-04	431	Yes	Nulliparous
2017-11-04	432	Yes	Nulliparous
2017-11-04	433	Yes	Nulliparous
2017-11-04	434	Yes	Nulliparous
2017-11-04	435	Yes	Nulliparous
2017-11-04	436	Yes	Nulliparous
2017-11-04	437	Yes	Nulliparous
2017-11-04	438	Yes	Nulliparous
2017-11-04	439	Yes	Nulliparous
2017-11-04	440	Yes	Nulliparous
2017-11-04	441	Yes	Nulliparous
2017-11-04	442	Yes	Nulliparous
2017-11-04	443	Yes	Nulliparous
2017-11-04	444	Yes	Nulliparous
2017-11-04	445	Yes	Nulliparous
2017-11-04	446	Yes	Nulliparous
2017-11-04	447	Yes	Nulliparous
2017-11-04	448	Yes	Nulliparous
2017-11-04	449	Yes	Nulliparous
2017-11-04	450	Yes	Nulliparous
2017-11-04	451	Yes	Nulliparous
2017-11-04	452	Yes	Nulliparous
2017-11-04	453	Yes	Nulliparous
2017-11-04	454	Yes	Nulliparous
2017-11-04	455	Yes	Nulliparous
2017-11-04	456	Yes	Nulliparous
2017-11-04	457	Yes	Nulliparous
2017-11-04	458	Yes	Nulliparous
2017-11-04	459	Yes	Nulliparous
2017-11-04	460	Yes	Nulliparous
2017-11-04	461	Yes	Nulliparous
2017-11-04	462	Yes	Nulliparous
2017-11-04	463	Yes	Nulliparous
2017-11-04	464	Yes	Nulliparous
2017-11-04	465	Yes	Nulliparous
2017-11-04	466	Yes	Nulliparous
2017-11-04	467	Yes	Nulliparous
2017-11-04	468	Yes	Nulliparous
2017-11-04	469	Yes	Nulliparous
2017-11-04	470	Yes	Nulliparous
2017-11-04	471	Yes	Nulliparous
2017-11-04	472	Yes	Nulliparous
2017-11-04	473	Yes	Nulliparous
2017-11-04	474	Yes	Nulliparous
2017-11-04	475	Yes	Nulliparous
2017-11-04	476	Yes	Nulliparous
2017-11-04	477	Yes	Nulliparous
2017-11-04	478	Yes	Nulliparous
2017-11-04	479	Yes	Nulliparous
2017-11-04	480	Yes	Nulliparous
2017-11-04	481	Yes	Nulliparous
2017-11-04	482	Yes	Nulliparous
2017-11-04	483	Yes	Nulliparous
2017-11-04	484	Yes	Nulliparous
2017-11-04	485	Yes	Nulliparous
2017-11-04	486	Yes	Nulliparous
2017-11-04	487	Yes	Nulliparous
2017-11-04	488	Yes	Nulliparous
2017-11-04	489	Yes	Nulliparous
2017-11-04	490	Yes	Nulliparous
2017-11-04	491	Yes	Nulliparous
2017-11-04	492	Yes	Nulliparous
2017-11-04	493	Yes	Nulliparous
2017-11-04	494	Yes	Nulliparous
2017-11-04	495	Yes	Nulliparous
2017-11-04	496	Yes	Nulliparous
2017-11-04	497	Yes	Nulliparous
2017-11-04	498	Yes	Nulliparous
2017-11-04	499	Yes	Nulliparous
2017-11-04	500	Yes	Nulliparous
2017-11-04	501	Yes	Nulliparous
2017-11-04	502	Yes	Nulliparous
2017-11-04	503	Yes	Nulliparous
2017-11-04	504	Yes	Nulliparous
2017-11-04	505	Yes	Nulliparous
2017-11-04	506	Yes	Nulliparous
2017-11-04	507	Yes	Nulliparous
2017-11-04	508	Yes	Nulliparous
2017-11-04	509	Yes	Nulliparous
2017-11-04	510	Yes	Nulliparous
2017-11-04	511	Yes	Nulliparous
2017-12-04	1	Yes	Parous	Yes	0	0	1	1
2017-12-04	2	Yes	Parous	Yes	0	3	0	0
2017-12-04	3	Yes	Parous	Yes	0	6	0	0
2017-12-04	4	Yes	Parous	Yes	2	0	0	0
2017-12-04	5	Yes	Parous	Yes	1	2	0	0
2017-12-04	6	Yes	Parous	No	0	0	0	0
2017-12-04	7	Yes	Parous	No	0	0	0	0
2017-12-04	8	Yes	Parous	No	0	0	0	0
2017-12-04	9	Yes	Parous	No	0	0	0	0
2017-12-04	10	Yes	Parous	No	0	0	0	0
2017-12-04	11	Yes	Parous	No	0	0	0	0
2017-12-04	12	Yes	Parous	No	0	0	0	0
2017-12-04	13	Yes	Parous	No	0	0	0	0
2017-12-04	14	Yes	Parous	No	0	0	0	0
2017-12-04	15	Yes	Parous	No	0	0	0	0
2017-12-04	16	Yes	Parous	No	0	0	0	0
2017-12-04	17	Yes	Parous	No	0	0	0	0
2017-12-04	18	Yes	Parous	No	0	0	0	0
2017-12-04	19	Yes	Parous	No	0	0	0	0
2017-12-04	20	Yes	Parous	No	0	0	0	0
2017-12-04	21	Yes	Parous	No	0	0	0	0
2017-12-04	22	Yes	Parous	No	0	0	0	0
2017-12-04	23	Yes	Parous	No	0	0	0	0
2017-12-04	24	Yes	Parous	No	0	0	0	0
2017-12-04	25	Yes	Parous	No	0	0	0	0
2017-12-04	26	Yes	Parous	No	0	0	0	0
2017-12-04	27	Yes	Parous	No	0	0	0	0
2017-12-04	28	Yes	Parous	No	0	0	0	0
2017-12-04	29	Yes	Parous	No	0	0	0	0
2017-12-04	30	Yes	Parous	No	0	0	0	0
2017-12-04	31	Yes	Parous	No	0	0	0	0
2017-12-04	32	Yes	Parous	No	0	0	0	0
2017-12-04	33	Yes	Parous	No	0	0	0	0
2017-12-04	34	Yes	Parous	No	0	0	0	0
2017-12-04	35	Yes	Parous	No	0	0	0	0
2017-12-04	36	Yes	Parous	No	0	0	0	0
2017-12-04	37	Yes	Parous	No	0	0	0	0
2017-12-04	38	Yes	Parous	No	0	0	0	0
2017-12-04	39	Yes	Parous	No	0	0	0	0
2017-12-04	40	Yes	Parous	No	0	0	0	0
2017-12-04	41	Yes	Parous	No	0	0	0	0
2017-12-04	42	Yes	Parous	No	0	0	0	0
2017-12-04	43	Yes	Parous	No	0	0	0	0
2017-12-04	44	Yes	Parous	No	0	0	0	0
2017-12-04	45	Yes	Parous	No	0	0	0	0
2017-12-04	46	Yes	Parous	No	0	0	0	0
2017-12-04	47	Yes	Parous	No	0	0	0	0
2017-12-04	48	Yes	Parous	No	0	0	0	0
2017-12-04	49	Yes	Parous	No	0	0	0	0
2017-12-04	50	Yes	Parous	No	0	0	0	0
2017-12-04	51	Yes	Parous	No	0	0	0	0
2017-12-04	52	Yes	Parous	No	0	0	0	0
2017-12-04	53	Yes	Parous	No	0	0	0	0
2017-12-04	54	Yes	Parous	No	0	0	0	0
2017-12-04	55	Yes	Parous	No	0	0	0	0
2017-12-04	56	Yes	Parous	No	0	0	0	0
2017-12-04	57	Yes	Parous	No	0	0	0	0
2017-12-04	58	Yes	Parous	No	0	0	0	0
2017-12-04	59	Yes	Parous	No	0	0	0	0
2017-12-04	60	Yes	Parous	No	0	0	0	0
2017-12-04	61	Yes	Parous	No	0	0	0	0
2017-12-04	62	Yes	Parous	No	0	0	0	0
2017-12-04	63	Yes	Parous	No	0	0	0	0
2017-12-04	64	Yes	Parous	No	0	0	0	0
2017-12-04	65	Yes	Parous	No	0	0	0	0
2017-12-04	66	Yes	Parous	No	0	0	0	0
2017-12-04	67	Yes	Parous	No	0	0	0	0
2017-12-04	68	Yes	Parous	No	0	0	0	0
2017-12-04	69	Yes	Parous	No	0	0	0	0
2017-12-04	70	Yes	Parous	No	0	0	0	0
2017-12-04	71	Yes	Parous	No	0	0	0	0
2017-12-04	72	Yes	Parous	No	0	0	0	0
2017-12-04	73	Yes	Parous	No	0	0	0	0
2017-12-04	74	Yes	Parous	No	0	0	0	0
2017-12-04	75	Yes	Parous	No	0	0	0	0
2017-12-04	76	Yes	Parous	No	0	0	0	0
2017-12-04	77	Yes	Parous	No	0	0	0	0
2017-12-04	78	Yes	Parous	No	0	0	0	0
2017-12-04	79	Yes	Parous	No	0	0	0	0
2017-12-04	80	Yes	Parous	No	0	0	0	0
2017-12-04	81	Yes	Parous	No	0	0	0	0
2017-12-04	82	Yes	Parous	No	0	0	0	0
2017-12-04	83	Yes	Parous	No	0	0	0	0
2017-12-04	84	Yes	Parous	No	0	0	0	0
2017-12-04	85	Yes	Parous	No	0	0	0	0
2017-12-04	86	Yes	Parous	No	0	0	0	0
2017-12-04	87	Yes	Parous	No	0	0	0	0
2017-12-04	88	Yes	Parous	No	0	0	0	0
2017-12-04	89	Yes	Parous	No	0	0	0	0
2017-12-04	90	Yes	Parous	No	0	0	0	0
2017-12-04	91	Yes	Parous	No	0	0	0	0
2017-12-04	92	Yes	Parous	No	0	0	0	0
2017-12-04	93	Yes	Parous	No	0	0	0	0
2017-12-04	94	Yes	Parous	No	0	0	0	0
2017-12-04	95	Yes	Parous	No	0	0	0	0
2017-12-04	96	Yes	Parous	No	0	0	0	0
2017-12-04	97	Yes	Parous	No	0	0	0	0
2017-12-04	98	Yes	Parous	No	0	0	0	0
2017-12-04	99	Yes	Parous	No	0	0	0	0
2017-12-04	100	Yes	Parous	No	0	0	0	0
2017-12-04	101	Yes	Nulliparous
2017-12-04	102	Yes	Nulliparous
2017-12-04	103	Yes	Nulliparous
2017-12-04	104	Yes	Nulliparous
2017-12-04	105	Yes	Nulliparous
2017-12-04	106	Yes	Nulliparous
2017-12-04	107	Yes	Nulliparous
2017-12-04	108	Yes	Nulliparous
2017-12-04	109	Yes	Nulliparous
2017-12-04	110	Yes	Nulliparous
2017-12-04	111	Yes	Nulliparous
2017-12-04	112	Yes	Nulliparous
2017-12-04	113	Yes	Nulliparous
2017-12-04	114	Yes	Nulliparous
2017-12-04	115	Yes	Nulliparous
2017-12-04	116	Yes	Nulliparous
2017-12-04	117	Yes	Nulliparous
2017-12-04	118	Yes	Nulliparous
2017-12-04	119	Yes	Nulliparous
2017-12-04	120	Yes	Nulliparous
2017-12-04	121	Yes	Nulliparous
2017-12-04	122	Yes	Nulliparous
2017-12-04	123	Yes	Nulliparous
2017-12-04	124	Yes	Nulliparous
2017-12-04	125	Yes	Nulliparous
2017-12-04	126	Yes	Nulliparous
2017-12-04	127	Yes	Nulliparous
2017-12-04	128	Yes	Nulliparous
2017-12-04	129	Yes	Nulliparous
2017-12-04	130	Yes	Nulliparous
2017-12-04	131	Yes	Nulliparous
2017-12-04	132	Yes	Nulliparous
2017-12-04	133	Yes	Nulliparous
2017-12-04	134	Yes	Nulliparous
2017-12-04	135	Yes	Nulliparous
2017-12-04	136	Yes	Nulliparous
2017-12-04	137	Yes	Nulliparous
2017-12-04	138	Yes	Nulliparous
2017-12-04	139	Yes	Nulliparous
2017-12-04	140	Yes	Nulliparous
2017-12-04	141	Yes	Nulliparous
2017-12-04	142	Yes	Nulliparous
2017-12-04	143	Yes	Nulliparous
2017-12-04	144	Yes	Nulliparous
2017-12-04	145	Yes	Nulliparous
2017-12-04	146	Yes	Nulliparous
2017-12-04	147	Yes	Nulliparous
2017-12-04	148	Yes	Nulliparous
2017-12-04	149	Yes	Nulliparous
2017-12-04	150	Yes	Nulliparous
2017-12-04	151	Yes	Nulliparous
2017-12-04	152	Yes	Nulliparous
2017-12-04	153	Yes	Nulliparous
2017-12-04	154	Yes	Nulliparous
2017-12-04	155	Yes	Nulliparous
2017-12-04	156	Yes	Nulliparous
2017-12-04	157	Yes	Nulliparous
2017-12-04	158	Yes	Nulliparous
2017-12-04	159	Yes	Nulliparous
2017-12-04	160	Yes	Nulliparous
2017-12-04	161	Yes	Nulliparous
2017-12-04	162	Yes	Nulliparous
2017-12-04	163	Yes	Nulliparous
2017-12-04	164	Yes	Nulliparous
2017-12-04	165	Yes	Nulliparous
2017-12-04	166	Yes	Nulliparous
2017-12-04	167	Yes	Nulliparous
2017-12-04	168	Yes	Nulliparous
2017-12-04	169	Yes	Nulliparous
2017-12-04	170	Yes	Nulliparous
2017-12-04	171	Yes	Nulliparous
2017-12-04	172	Yes	Nulliparous
2017-12-04	173	Yes	Nulliparous
2017-12-04	174	Yes	Nulliparous
2017-12-04	175	Yes	Nulliparous
2017-12-04	176	Yes	Nulliparous
2017-12-04	177	Yes	Nulliparous
2017-12-04	178	Yes	Nulliparous
2017-12-04	179	Yes	Nulliparous
2017-12-04	180	Yes	Nulliparous
2017-12-04	181	Yes	Nulliparous
2017-12-04	182	Yes	Nulliparous
2017-12-04	183	Yes	Nulliparous
2017-12-04	184	Yes	Nulliparous
2017-12-04	185	Yes	Nulliparous
2017-12-04	186	Yes	Nulliparous
2017-12-04	187	Yes	Nulliparous
2017-12-04	188	Yes	Nulliparous
2017-12-04	189	Yes	Nulliparous
2017-12-04	190	Yes	Nulliparous
2017-12-04	191	Yes	Nulliparous
2017-12-04	192	Yes	Nulliparous
2017-12-04	193	Yes	Nulliparous
2017-12-04	194	Yes	Nulliparous
2017-12-04	195	Yes	Nulliparous
2017-12-04	196	Yes	Nulliparous
2017-12-04	197	Yes	Nulliparous
2017-12-04	198	Yes	Nulliparous
2017-12-04	199	Yes	Nulliparous
2017-12-04	200	Yes	Nulliparous
2017-12-04	201	Yes	Nulliparous
2017-12-04	202	Yes	Nulliparous
2017-12-04	203	Yes	Nulliparous
2017-12-04	204	Yes	Nulliparous
2017-12-04	205	Yes	Nulliparous
2017-12-04	206	Yes	Nulliparous
2017-12-04	207	Yes	Nulliparous
2017-12-04	208	Yes	Nulliparous
2017-12-04	209	Yes	Nulliparous
2017-12-04	210	Yes	Nulliparous
2017-12-04	211	Yes	Nulliparous
2017-12-04	212	Yes	Nulliparous
2017-12-04	213	Yes	Nulliparous
2017-12-04	214	Yes	Nulliparous
2017-12-04	215	Yes	Nulliparous
2017-12-04	216	Yes	Nulliparous
2017-12-04	217	Yes	Nulliparous
2017-12-04	218	Yes	Nulliparous
2017-12-04	219	Yes	Nulliparous
2017-12-04	220	Yes	Nulliparous
2017-12-04	221	Yes	Nulliparous
2017-12-04	222	Yes	Nulliparous
2017-12-04	223	Yes	Nulliparous
2017-12-04	224	Yes	Nulliparous
2017-12-04	225	Yes	Nulliparous
2017-12-04	226	Yes	Nulliparous
2017-12-04	227	Yes	Nulliparous
2017-12-04	228	Yes	Nulliparous
2017-12-04	229	Yes	Nulliparous
2017-12-04	230	Yes	Nulliparous
2017-12-04	231	Yes	Nulliparous
2017-12-04	232	Yes	Nulliparous
2017-12-04	233	Yes	Nulliparous
2017-12-04	234	Yes	Nulliparous
2017-12-04	235	Yes	Nulliparous
2017-12-04	236	Yes	Nulliparous
2017-12-04	237	Yes	Nulliparous
2017-12-04	238	Yes	Nulliparous
2017-12-04	239	Yes	Nulliparous
2017-12-04	240	Yes	Nulliparous
2017-12-04	241	Yes	Nulliparous
2017-12-04	242	Yes	Nulliparous
2017-12-04	243	Yes	Nulliparous
2017-12-04	244	Yes	Nulliparous
2017-12-04	245	Yes	Nulliparous
2017-12-04	246	Yes	Nulliparous
2017-12-04	247	Yes	Nulliparous
2017-12-04	248	Yes	Nulliparous
2017-12-04	249	Yes	Nulliparous
2017-12-04	250	Yes	Nulliparous
2017-12-04	251	Yes	Nulliparous
2017-12-04	252	Yes	Nulliparous
2017-12-04	253	Yes	Nulliparous
2017-12-04	254	Yes	Nulliparous
2017-12-04	255	Yes	Nulliparous
2017-12-04	256	Yes	Nulliparous
2017-12-04	257	Yes	Nulliparous
2017-12-04	258	Yes	Nulliparous
2017-12-04	259	Yes	Nulliparous
2017-12-04	260	Yes	Nulliparous
2017-12-04	261	Yes	Nulliparous
2017-12-04	262	Yes	Nulliparous
2017-12-04	263	Yes	Nulliparous
2017-12-04	264	Yes	Nulliparous
2017-12-04	265	Yes	Nulliparous
2017-12-04	266	Yes	Nulliparous
2017-12-04	267	Yes	Nulliparous
2017-12-04	268	Yes	Nulliparous
2017-12-04	269	Yes	Nulliparous
2017-12-04	270	Yes	Nulliparous
2017-12-04	271	Yes	Nulliparous
2017-12-04	272	Yes	Nulliparous
2017-12-04	273	Yes	Nulliparous
2017-12-04	274	Yes	Nulliparous
2017-12-04	275	Yes	Nulliparous
2017-12-04	276	Yes	Nulliparous
2017-12-04	277	Yes	Nulliparous
2017-12-04	278	Yes	Nulliparous
2017-12-04	279	Yes	Nulliparous
2017-12-04	280	Yes	Nulliparous
2017-12-04	281	Yes	Nulliparous
2017-12-04	282	Yes	Nulliparous
2017-12-04	283	Yes	Nulliparous
2017-12-04	284	Yes	Nulliparous
2017-12-04	285	Yes	Nulliparous
2017-12-04	286	Yes	Nulliparous
2017-12-04	287	Yes	Nulliparous
2017-12-04	288	Yes	Nulliparous
2017-12-04	289	Yes	Nulliparous
2017-12-04	290	Yes	Nulliparous
2017-12-04	291	Yes	Nulliparous
2017-12-04	292	Yes	Nulliparous
2017-12-04	293	Yes	Nulliparous
2017-12-04	294	Yes	Nulliparous
2017-12-04	295	Yes	Nulliparous
2017-12-04	296	Yes	Nulliparous
2017-12-04	297	Yes	Nulliparous
2017-12-04	298	Yes	Nulliparous
2017-12-04	299	Yes	Nulliparous
2017-12-04	300	Yes	Nulliparous
2017-12-04	301	Yes	Nulliparous
2017-12-04	302	Yes	Nulliparous
2017-12-04	303	Yes	Nulliparous
2017-12-04	304	Yes	Nulliparous
2017-12-04	305	Yes	Nulliparous
2017-12-04	306	Yes	Nulliparous
2017-12-04	307	Yes	Nulliparous
2017-12-04	308	Yes	Nulliparous
2017-12-04	309	Yes	Nulliparous
2017-12-04	310	Yes	Nulliparous
2017-12-04	311	Yes	Nulliparous
2017-12-04	312	Yes	Nulliparous
2017-12-04	313	Yes	Nulliparous
2017-12-04	314	Yes	Nulliparous
2017-12-04	315	Yes	Nulliparous
2017-12-04	316	Yes	Nulliparous
2017-12-04	317	Yes	Nulliparous
2017-12-04	318	Yes	Nulliparous
2017-12-04	319	Yes	Nulliparous
2017-12-04	320	Yes	Nulliparous
2017-12-04	321	Yes	Nulliparous
2017-12-04	322	Yes	Nulliparous
2017-12-04	323	Yes	Nulliparous
2017-12-04	324	Yes	Nulliparous
2017-12-04	325	Yes	Nulliparous
2017-12-04	326	Yes	Nulliparous
2017-12-04	327	Yes	Nulliparous
2017-12-04	328	Yes	Nulliparous
2017-12-04	329	Yes	Nulliparous
2017-12-04	330	Yes	Nulliparous
2017-12-04	331	Yes	Nulliparous
2017-12-04	332	Yes	Nulliparous
2017-12-04	333	Yes	Nulliparous
2017-12-04	334	Yes	Nulliparous
2017-12-04	335	Yes	Nulliparous
2017-12-04	336	Yes	Nulliparous
2017-12-04	337	Yes	Nulliparous
2017-12-04	338	Yes	Nulliparous
2017-12-04	339	Yes	Nulliparous
2017-12-04	340	Yes	Nulliparous
2017-12-04	341	Yes	Nulliparous
2017-12-04	342	Yes	Nulliparous
2017-12-04	343	Yes	Nulliparous
2017-12-04	344	Yes	Nulliparous
2017-12-04	345	Yes	Nulliparous
2017-12-04	346	Yes	Nulliparous
2017-12-04	347	Yes	Nulliparous
2017-12-04	348	Yes	Nulliparous
2017-12-04	349	Yes	Nulliparous
2017-12-04	350	Yes	Nulliparous
2017-12-04	351	Yes	Nulliparous
2017-12-04	352	Yes	Nulliparous
2017-12-04	353	Yes	Nulliparous
2017-12-04	354	Yes	Nulliparous
2017-12-04	355	Yes	Nulliparous
2017-12-04	356	Yes	Nulliparous
2017-12-04	357	Yes	Nulliparous
2017-12-04	358	Yes	Nulliparous
2017-12-04	359	Yes	Nulliparous
2017-12-04	360	Yes	Nulliparous
2017-12-04	361	Yes	Nulliparous
2017-12-04	362	Yes	Nulliparous
2017-12-04	363	Yes	Nulliparous
2017-12-04	364	Yes	Nulliparous
2017-12-04	365	Yes	Nulliparous
2017-12-04	366	Yes	Nulliparous
2017-12-04	367	Yes	Nulliparous
2017-12-04	368	Yes	Nulliparous
2017-12-04	369	Yes	Nulliparous
2017-12-04	370	Yes	Nulliparous
2017-12-04	371	Yes	Nulliparous
2017-12-04	372	Yes	Nulliparous
2017-12-04	373	Yes	Nulliparous
2017-12-04	374	Yes	Nulliparous
2017-12-04	375	Yes	Nulliparous
2017-12-04	376	Yes	Nulliparous
2017-12-04	377	Yes	Nulliparous
2017-12-04	378	Yes	Nulliparous
2017-12-04	379	Yes	Nulliparous
2017-12-04	380	Yes	Nulliparous
2017-12-04	381	Yes	Nulliparous
2017-12-04	382	Yes	Nulliparous
2017-12-04	383	Yes	Nulliparous
2017-12-04	384	Yes	Nulliparous
2017-12-04	385	Yes	Nulliparous
2017-12-04	386	Yes	Nulliparous
2017-12-04	387	Yes	Nulliparous
2017-12-04	388	Yes	Nulliparous
2017-12-04	389	Yes	Nulliparous
2017-12-04	390	Yes	Nulliparous
2017-12-04	391	Yes	Nulliparous
2017-12-04	392	Yes	Nulliparous
2017-12-04	393	Yes	Nulliparous
2017-12-04	394	Yes	Nulliparous
2017-12-04	395	Yes	Nulliparous
2017-12-04	396	Yes	Nulliparous
2017-12-04	397	Yes	Nulliparous
2017-12-04	398	Yes	Nulliparous
2017-12-04	399	Yes	Nulliparous
2017-12-04	400	Yes	Nulliparous
2017-12-04	401	Yes	Nulliparous
2017-12-04	402	Yes	Nulliparous
2017-12-04	403	Yes	Nulliparous
2017-12-04	404	Yes	Nulliparous
2017-12-04	405	Yes	Nulliparous
2017-12-04	406	Yes	Nulliparous
2017-12-04	407	Yes	Nulliparous
2017-12-04	408	Yes	Nulliparous
2017-12-04	409	Yes	Nulliparous
2017-12-04	410	Yes	Nulliparous
2017-12-04	411	Yes	Nulliparous
2017-12-04	412	Yes	Nulliparous
2017-12-04	413	Yes	Nulliparous
2017-12-04	414	Yes	Nulliparous
2017-12-04	415	Yes	Nulliparous
2017-12-04	416	Yes	Nulliparous
2017-12-04	417	Yes	Nulliparous
2017-12-04	418	Yes	Nulliparous
2017-12-04	419	Yes	Nulliparous
2017-12-04	420	Yes	Nulliparous
2017-12-04	421	Yes	Nulliparous
2017-12-04	422	Yes	Nulliparous
2017-12-04	423	Yes	Nulliparous
2017-12-04	424	Yes	Nulliparous
2017-12-04	425	Yes	Nulliparous
2017-12-04	426	Yes	Nulliparous
2017-12-04	427	Yes	Nulliparous
2017-12-04	428	Yes	Nulliparous
2017-12-04	429	Yes	Nulliparous
2017-12-04	430	Yes	Nulliparous
2017-12-04	431	Yes	Nulliparous
2017-12-04	432	Yes	Nulliparous
2017-12-04	433	Yes	Nulliparous
13/4/2017	1	Yes	Parous	Yes	0	0	6	6
13/4/2017	2	Yes	Parous	Yes	0	6	2	2
13/4/2017	3	Yes	Parous	Yes	0	1	0	0
13/4/2017	4	Yes	Parous	Yes	0	5	0	0
13/4/2017	5	Yes	Parous	No	0	0	0	0
13/4/2017	6	Yes	Parous	No	0	0	0	0
13/4/2017	7	Yes	Parous	No	0	0	0	0
13/4/2017	8	Yes	Parous	No	0	0	0	0
13/4/2017	9	Yes	Parous	No	0	0	0	0
13/4/2017	10	Yes	Parous	No	0	0	0	0
13/4/2017	11	Yes	Parous	No	0	0	0	0
13/4/2017	12	Yes	Parous	No	0	0	0	0
13/4/2017	13	Yes	Parous	No	0	0	0	0
13/4/2017	14	Yes	Parous	No	0	0	0	0
13/4/2017	15	Yes	Parous	No	0	0	0	0
13/4/2017	16	Yes	Parous	No	0	0	0	0
13/4/2017	17	Yes	Parous	No	0	0	0	0
13/4/2017	18	Yes	Parous	No	0	0	0	0
13/4/2017	19	Yes	Parous	No	0	0	0	0
13/4/2017	20	Yes	Parous	No	0	0	0	0
13/4/2017	21	Yes	Parous	No	0	0	0	0
13/4/2017	22	Yes	Parous	No	0	0	0	0
13/4/2017	23	Yes	Parous	No	0	0	0	0
13/4/2017	24	Yes	Parous	No	0	0	0	0
13/4/2017	25	Yes	Parous	No	0	0	0	0
13/4/2017	26	Yes	Parous	No	0	0	0	0
13/4/2017	27	Yes	Parous	No	0	0	0	0
13/4/2017	28	Yes	Parous	No	0	0	0	0
13/4/2017	29	Yes	Parous	No	0	0	0	0
13/4/2017	30	Yes	Parous	No	0	0	0	0
13/4/2017	31	Yes	Parous	No	0	0	0	0
13/4/2017	32	Yes	Parous	No	0	0	0	0
13/4/2017	33	Yes	Parous	No	0	0	0	0
13/4/2017	34	Yes	Parous	No	0	0	0	0
13/4/2017	35	Yes	Parous	No	0	0	0	0
13/4/2017	36	Yes	Parous	No	0	0	0	0
13/4/2017	37	Yes	Parous	No	0	0	0	0
13/4/2017	38	Yes	Parous	No	0	0	0	0
13/4/2017	39	Yes	Parous	No	0	0	0	0
13/4/2017	40	Yes	Parous	No	0	0	0	0
13/4/2017	41	Yes	Parous	No	0	0	0	0
13/4/2017	42	Yes	Parous	No	0	0	0	0
13/4/2017	43	Yes	Parous	No	0	0	0	0
13/4/2017	44	Yes	Parous	No	0	0	0	0
13/4/2017	45	Yes	Parous	No	0	0	0	0
13/4/2017	46	Yes	Parous	No	0	0	0	0
13/4/2017	47	Yes	Parous	No	0	0	0	0
13/4/2017	48	Yes	Parous	No	0	0	0	0
13/4/2017	49	Yes	Parous	No	0	0	0	0
13/4/2017	50	Yes	Parous	No	0	0	0	0
13/4/2017	51	Yes	Parous	No	0	0	0	0
13/4/2017	52	Yes	Parous	No	0	0	0	0
13/4/2017	53	Yes	Parous	No	0	0	0	0
13/4/2017	54	Yes	Parous	No	0	0	0	0
13/4/2017	55	Yes	Parous	No	0	0	0	0
13/4/2017	56	Yes	Parous	No	0	0	0	0
13/4/2017	57	Yes	Parous	No	0	0	0	0
13/4/2017	58	Yes	Parous	No	0	0	0	0
13/4/2017	59	Yes	Parous	No	0	0	0	0
13/4/2017	60	Yes	Parous	No	0	0	0	0
13/4/2017	61	Yes	Parous	No	0	0	0	0
13/4/2017	62	Yes	Parous	No	0	0	0	0
13/4/2017	63	Yes	Parous	No	0	0	0	0
13/4/2017	64	Yes	Parous	No	0	0	0	0
13/4/2017	65	Yes	Parous	No	0	0	0	0
13/4/2017	66	Yes	Parous	No	0	0	0	0
13/4/2017	67	Yes	Parous	No	0	0	0	0
13/4/2017	68	Yes	Parous	No	0	0	0	0
13/4/2017	69	Yes	Parous	No	0	0	0	0
13/4/2017	70	Yes	Parous	No	0	0	0	0
13/4/2017	71	Yes	Parous	No	0	0	0	0
13/4/2017	72	Yes	Parous	No	0	0	0	0
13/4/2017	73	Yes	Parous	No	0	0	0	0
13/4/2017	74	Yes	Parous	No	0	0	0	0
13/4/2017	75	Yes	Parous	No	0	0	0	0
13/4/2017	76	Yes	Parous	No	0	0	0	0
13/4/2017	77	Yes	Parous	No	0	0	0	0
13/4/2017	78	Yes	Parous	No	0	0	0	0
13/4/2017	79	Yes	Parous	No	0	0	0	0
13/4/2017	80	Yes	Parous	No	0	0	0	0
13/4/2017	81	Yes	Parous	No	0	0	0	0
13/4/2017	82	Yes	Parous	No	0	0	0	0
13/4/2017	83	Yes	Nulliparous
13/4/2017	84	Yes	Nulliparous
13/4/2017	85	Yes	Nulliparous
13/4/2017	86	Yes	Nulliparous
13/4/2017	87	Yes	Nulliparous
13/4/2017	88	Yes	Nulliparous
13/4/2017	89	Yes	Nulliparous
13/4/2017	90	Yes	Nulliparous
13/4/2017	91	Yes	Nulliparous
13/4/2017	92	Yes	Nulliparous
13/4/2017	93	Yes	Nulliparous
13/4/2017	94	Yes	Nulliparous
13/4/2017	95	Yes	Nulliparous
13/4/2017	96	Yes	Nulliparous
13/4/2017	97	Yes	Nulliparous
13/4/2017	98	Yes	Nulliparous
13/4/2017	99	Yes	Nulliparous
13/4/2017	100	Yes	Nulliparous
13/4/2017	101	Yes	Nulliparous
13/4/2017	102	Yes	Nulliparous
13/4/2017	103	Yes	Nulliparous
13/4/2017	104	Yes	Nulliparous
13/4/2017	105	Yes	Nulliparous
13/4/2017	106	Yes	Nulliparous
13/4/2017	107	Yes	Nulliparous
13/4/2017	108	Yes	Nulliparous
13/4/2017	109	Yes	Nulliparous
13/4/2017	110	Yes	Nulliparous
13/4/2017	111	Yes	Nulliparous
13/4/2017	112	Yes	Nulliparous
13/4/2017	113	Yes	Nulliparous
13/4/2017	114	Yes	Nulliparous
13/4/2017	115	Yes	Nulliparous
13/4/2017	116	Yes	Nulliparous
13/4/2017	117	Yes	Nulliparous
13/4/2017	118	Yes	Nulliparous
13/4/2017	119	Yes	Nulliparous
13/4/2017	120	Yes	Nulliparous
13/4/2017	121	Yes	Nulliparous
13/4/2017	122	Yes	Nulliparous
13/4/2017	123	Yes	Nulliparous
13/4/2017	124	Yes	Nulliparous
13/4/2017	125	Yes	Nulliparous
13/4/2017	126	Yes	Nulliparous
13/4/2017	127	Yes	Nulliparous
13/4/2017	128	Yes	Nulliparous
13/4/2017	129	Yes	Nulliparous
13/4/2017	130	Yes	Nulliparous
13/4/2017	131	Yes	Nulliparous
13/4/2017	132	Yes	Nulliparous
13/4/2017	133	Yes	Nulliparous
13/4/2017	134	Yes	Nulliparous
13/4/2017	135	Yes	Nulliparous
13/4/2017	136	Yes	Nulliparous
13/4/2017	137	Yes	Nulliparous
13/4/2017	138	Yes	Nulliparous
13/4/2017	139	Yes	Nulliparous
13/4/2017	140	Yes	Nulliparous
13/4/2017	141	Yes	Nulliparous
13/4/2017	142	Yes	Nulliparous
13/4/2017	143	Yes	Nulliparous
13/4/2017	144	Yes	Nulliparous
13/4/2017	145	Yes	Nulliparous
13/4/2017	146	Yes	Nulliparous
13/4/2017	147	Yes	Nulliparous
13/4/2017	148	Yes	Nulliparous
13/4/2017	149	Yes	Nulliparous
13/4/2017	150	Yes	Nulliparous
13/4/2017	151	Yes	Nulliparous
13/4/2017	152	Yes	Nulliparous
13/4/2017	153	Yes	Nulliparous
13/4/2017	154	Yes	Nulliparous
13/4/2017	155	Yes	Nulliparous
13/4/2017	156	Yes	Nulliparous
13/4/2017	157	Yes	Nulliparous
13/4/2017	158	Yes	Nulliparous
13/4/2017	159	Yes	Nulliparous
13/4/2017	160	Yes	Nulliparous
13/4/2017	161	Yes	Nulliparous
13/4/2017	162	Yes	Nulliparous
13/4/2017	163	Yes	Nulliparous
13/4/2017	164	Yes	Nulliparous
13/4/2017	165	Yes	Nulliparous
13/4/2017	166	Yes	Nulliparous
13/4/2017	167	Yes	Nulliparous
13/4/2017	168	Yes	Nulliparous
13/4/2017	169	Yes	Nulliparous
13/4/2017	170	Yes	Nulliparous
13/4/2017	171	Yes	Nulliparous
13/4/2017	172	Yes	Nulliparous
13/4/2017	173	Yes	Nulliparous
13/4/2017	174	Yes	Nulliparous
13/4/2017	175	Yes	Nulliparous
13/4/2017	176	Yes	Nulliparous
13/4/2017	177	Yes	Nulliparous
13/4/2017	178	Yes	Nulliparous
13/4/2017	179	Yes	Nulliparous
13/4/2017	180	Yes	Nulliparous
13/4/2017	181	Yes	Nulliparous
13/4/2017	182	Yes	Nulliparous
13/4/2017	183	Yes	Nulliparous
13/4/2017	184	Yes	Nulliparous
13/4/2017	185	Yes	Nulliparous
13/4/2017	186	Yes	Nulliparous
13/4/2017	187	Yes	Nulliparous
13/4/2017	188	Yes	Nulliparous
13/4/2017	189	Yes	Nulliparous
13/4/2017	190	Yes	Nulliparous
13/4/2017	191	Yes	Nulliparous
13/4/2017	192	Yes	Nulliparous
13/4/2017	193	Yes	Nulliparous
13/4/2017	194	Yes	Nulliparous
13/4/2017	195	Yes	Nulliparous
13/4/2017	196	Yes	Nulliparous
13/4/2017	197	Yes	Nulliparous
13/4/2017	198	Yes	Nulliparous
13/4/2017	199	Yes	Nulliparous
13/4/2017	200	Yes	Nulliparous
13/4/2017	201	Yes	Nulliparous
13/4/2017	202	Yes	Nulliparous
13/4/2017	203	Yes	Nulliparous
13/4/2017	204	Yes	Nulliparous
13/4/2017	205	Yes	Nulliparous
13/4/2017	206	Yes	Nulliparous
13/4/2017	207	Yes	Nulliparous
13/4/2017	208	Yes	Nulliparous
13/4/2017	209	Yes	Nulliparous
13/4/2017	210	Yes	Nulliparous
13/4/2017	211	Yes	Nulliparous
13/4/2017	212	Yes	Nulliparous
13/4/2017	213	Yes	Nulliparous
13/4/2017	214	Yes	Nulliparous
13/4/2017	215	Yes	Nulliparous
13/4/2017	216	Yes	Nulliparous
13/4/2017	217	Yes	Nulliparous
13/4/2017	218	Yes	Nulliparous
13/4/2017	219	Yes	Nulliparous
13/4/2017	220	Yes	Nulliparous
13/4/2017	221	Yes	Nulliparous
13/4/2017	222	Yes	Nulliparous
13/4/2017	223	Yes	Nulliparous
13/4/2017	224	Yes	Nulliparous
13/4/2017	225	Yes	Nulliparous
13/4/2017	226	Yes	Nulliparous
13/4/2017	227	Yes	Nulliparous
13/4/2017	228	Yes	Nulliparous
13/4/2017	229	Yes	Nulliparous
13/4/2017	230	Yes	Nulliparous
13/4/2017	231	Yes	Nulliparous
13/4/2017	232	Yes	Nulliparous
13/4/2017	233	Yes	Nulliparous
13/4/2017	234	Yes	Nulliparous
13/4/2017	235	Yes	Nulliparous
13/4/2017	236	Yes	Nulliparous
13/4/2017	237	Yes	Nulliparous
13/4/2017	238	Yes	Nulliparous
13/4/2017	239	Yes	Nulliparous
13/4/2017	240	Yes	Nulliparous
13/4/2017	241	Yes	Nulliparous
13/4/2017	242	Yes	Nulliparous
13/4/2017	243	Yes	Nulliparous
13/4/2017	244	Yes	Nulliparous
13/4/2017	245	Yes	Nulliparous
13/4/2017	246	Yes	Nulliparous
13/4/2017	247	Yes	Nulliparous
13/4/2017	248	Yes	Nulliparous
13/4/2017	249	Yes	Nulliparous
13/4/2017	250	Yes	Nulliparous
13/4/2017	251	Yes	Nulliparous
13/4/2017	252	Yes	Nulliparous
13/4/2017	253	Yes	Nulliparous
13/4/2017	254	Yes	Nulliparous
13/4/2017	255	Yes	Nulliparous
13/4/2017	256	Yes	Nulliparous
13/4/2017	257	Yes	Nulliparous
13/4/2017	258	Yes	Nulliparous
13/4/2017	259	Yes	Nulliparous
13/4/2017	260	Yes	Nulliparous
13/4/2017	261	Yes	Nulliparous
13/4/2017	262	Yes	Nulliparous
13/4/2017	263	Yes	Nulliparous
13/4/2017	264	Yes	Nulliparous
13/4/2017	265	Yes	Nulliparous
13/4/2017	266	Yes	Nulliparous
13/4/2017	267	Yes	Nulliparous
13/4/2017	268	Yes	Nulliparous
13/4/2017	269	Yes	Nulliparous
13/4/2017	270	Yes	Nulliparous
13/4/2017	271	Yes	Nulliparous
13/4/2017	272	Yes	Nulliparous
13/4/2017	273	Yes	Nulliparous
13/4/2017	274	Yes	Nulliparous
13/4/2017	275	Yes	Nulliparous
13/4/2017	276	Yes	Nulliparous
13/4/2017	277	Yes	Nulliparous
13/4/2017	278	Yes	Nulliparous
13/4/2017	279	Yes	Nulliparous
13/4/2017	280	Yes	Nulliparous
13/4/2017	281	Yes	Nulliparous
13/4/2017	282	Yes	Nulliparous
13/4/2017	283	Yes	Nulliparous
13/4/2017	284	Yes	Nulliparous
13/4/2017	285	Yes	Nulliparous
13/4/2017	286	Yes	Nulliparous
13/4/2017	287	Yes	Nulliparous
13/4/2017	288	Yes	Nulliparous
13/4/2017	289	Yes	Nulliparous
13/4/2017	290	Yes	Nulliparous
13/4/2017	291	Yes	Nulliparous
13/4/2017	292	Yes	Nulliparous
13/4/2017	293	Yes	Nulliparous
13/4/2017	294	Yes	Nulliparous
13/4/2017	295	Yes	Nulliparous
13/4/2017	296	Yes	Nulliparous
13/4/2017	297	Yes	Nulliparous
13/4/2017	298	Yes	Nulliparous
13/4/2017	299	Yes	Nulliparous
13/4/2017	300	Yes	Nulliparous
13/4/2017	301	Yes	Nulliparous
13/4/2017	302	Yes	Nulliparous
13/4/2017	303	Yes	Nulliparous
13/4/2017	304	Yes	Nulliparous
13/4/2017	305	Yes	Nulliparous
13/4/2017	306	Yes	Nulliparous
13/4/2017	307	Yes	Nulliparous
13/4/2017	308	Yes	Nulliparous
13/4/2017	309	Yes	Nulliparous
13/4/2017	310	Yes	Nulliparous
13/4/2017	311	Yes	Nulliparous
13/4/2017	312	Yes	Nulliparous
13/4/2017	313	Yes	Nulliparous
13/4/2017	314	Yes	Nulliparous
13/4/2017	315	Yes	Nulliparous
13/4/2017	316	Yes	Nulliparous
13/4/2017	317	Yes	Nulliparous
13/4/2017	318	Yes	Nulliparous
13/4/2017	319	Yes	Nulliparous
13/4/2017	320	Yes	Nulliparous
13/4/2017	321	Yes	Nulliparous
13/4/2017	322	Yes	Nulliparous
13/4/2017	323	Yes	Nulliparous
13/4/2017	324	Yes	Nulliparous
13/4/2017	325	Yes	Nulliparous
13/4/2017	326	Yes	Nulliparous
13/4/2017	327	Yes	Nulliparous
13/4/2017	328	Yes	Nulliparous
13/4/2017	329	Yes	Nulliparous
13/4/2017	330	Yes	Nulliparous
13/4/2017	331	Yes	Nulliparous
13/4/2017	332	Yes	Nulliparous
13/4/2017	333	Yes	Nulliparous
13/4/2017	334	Yes	Nulliparous
13/4/2017	335	Yes	Nulliparous
13/4/2017	336	Yes	Nulliparous
13/4/2017	337	Yes	Nulliparous
13/4/2017	338	Yes	Nulliparous
13/4/2017	339	Yes	Nulliparous
13/4/2017	340	Yes	Nulliparous
13/4/2017	341	Yes	Nulliparous
13/4/2017	342	Yes	Nulliparous
14/4/2017	1	Yes	Parous	Yes	0	0	0	8
14/4/2017	2	Yes	Parous	Yes	0	0	0	1
14/4/2017	3	Yes	Parous	Yes	0	0	0	4
14/4/2017	4	Yes	Parous	Yes	7	0	0	0
14/4/2017	5	Yes	Parous	Yes	2	0	0	0
14/4/2017	6	Yes	Parous	Yes	1	1	0	0
14/4/2017	7	Yes	Parous	Yes	3	1	0	0
14/4/2017	8	Yes	Parous	Yes	6	0	0	0
14/4/2017	9	Yes	Parous	Yes	1	0	0	0
14/4/2017	10	Yes	Parous	Yes	3	3	0	0
14/4/2017	11	Yes	Parous	No	0	0	0	0
14/4/2017	12	Yes	Parous	No	0	0	0	0
14/4/2017	13	Yes	Parous	No	0	0	0	0
14/4/2017	14	Yes	Parous	No	0	0	0	0
14/4/2017	15	Yes	Parous	No	0	0	0	0
14/4/2017	16	Yes	Parous	No	0	0	0	0
14/4/2017	17	Yes	Parous	No	0	0	0	0
14/4/2017	18	Yes	Parous	No	0	0	0	0
14/4/2017	19	Yes	Parous	No	0	0	0	0
14/4/2017	20	Yes	Parous	No	0	0	0	0
14/4/2017	21	Yes	Parous	No	0	0	0	0
14/4/2017	22	Yes	Parous	No	0	0	0	0
14/4/2017	23	Yes	Parous	No	0	0	0	0
14/4/2017	24	Yes	Parous	No	0	0	0	0
14/4/2017	25	Yes	Parous	No	0	0	0	0
14/4/2017	26	Yes	Parous	No	0	0	0	0
14/4/2017	27	Yes	Parous	No	0	0	0	0
14/4/2017	28	Yes	Parous	No	0	0	0	0
14/4/2017	29	Yes	Parous	No	0	0	0	0
14/4/2017	30	Yes	Parous	No	0	0	0	0
14/4/2017	31	Yes	Parous	No	0	0	0	0
14/4/2017	32	Yes	Parous	No	0	0	0	0
14/4/2017	33	Yes	Parous	No	0	0	0	0
14/4/2017	34	Yes	Parous	No	0	0	0	0
14/4/2017	35	Yes	Parous	No	0	0	0	0
14/4/2017	36	Yes	Parous	No	0	0	0	0
14/4/2017	37	Yes	Parous	No	0	0	0	0
14/4/2017	38	Yes	Parous	No	0	0	0	0
14/4/2017	39	Yes	Parous	No	0	0	0	0
14/4/2017	40	Yes	Parous	No	0	0	0	0
14/4/2017	41	Yes	Parous	No	0	0	0	0
14/4/2017	42	Yes	Parous	No	0	0	0	0
14/4/2017	43	Yes	Parous	No	0	0	0	0
14/4/2017	44	Yes	Parous	No	0	0	0	0
14/4/2017	45	Yes	Parous	No	0	0	0	0
14/4/2017	46	Yes	Parous	No	0	0	0	0
14/4/2017	47	Yes	Parous	No	0	0	0	0
14/4/2017	48	Yes	Parous	No	0	0	0	0
14/4/2017	49	Yes	Parous	No	0	0	0	0
14/4/2017	50	Yes	Parous	No	0	0	0	0
14/4/2017	51	Yes	Parous	No	0	0	0	0
14/4/2017	52	Yes	Parous	No	0	0	0	0
14/4/2017	53	Yes	Parous	No	0	0	0	0
14/4/2017	54	Yes	Parous	No	0	0	0	0
14/4/2017	55	Yes	Parous	No	0	0	0	0
14/4/2017	56	Yes	Parous	No	0	0	0	0
14/4/2017	57	Yes	Parous	No	0	0	0	0
14/4/2017	58	Yes	Parous	No	0	0	0	0
14/4/2017	59	Yes	Parous	No	0	0	0	0
14/4/2017	60	Yes	Parous	No	0	0	0	0
14/4/2017	61	Yes	Parous	No	0	0	0	0
14/4/2017	62	Yes	Parous	No	0	0	0	0
14/4/2017	63	Yes	Parous	No	0	0	0	0
14/4/2017	64	Yes	Parous	No	0	0	0	0
14/4/2017	65	Yes	Parous	No	0	0	0	0
14/4/2017	66	Yes	Parous	No	0	0	0	0
14/4/2017	67	Yes	Parous	No	0	0	0	0
14/4/2017	68	Yes	Parous	No	0	0	0	0
14/4/2017	69	Yes	Parous	No	0	0	0	0
14/4/2017	70	Yes	Parous	No	0	0	0	0
14/4/2017	71	Yes	Parous	No	0	0	0	0
14/4/2017	72	Yes	Parous	No	0	0	0	0
14/4/2017	73	Yes	Parous	No	0	0	0	0
14/4/2017	74	Yes	Parous	No	0	0	0	0
14/4/2017	75	Yes	Parous	No	0	0	0	0
14/4/2017	76	Yes	Parous	No	0	0	0	0
14/4/2017	77	Yes	Parous	No	0	0	0	0
14/4/2017	78	Yes	Parous	No	0	0	0	0
14/4/2017	79	Yes	Parous	No	0	0	0	0
14/4/2017	80	Yes	Parous	No	0	0	0	0
14/4/2017	81	Yes	Parous	No	0	0	0	0
14/4/2017	82	Yes	Parous	No	0	0	0	0
14/4/2017	83	Yes	Parous	No	0	0	0	0
14/4/2017	84	Yes	Parous	No	0	0	0	0
14/4/2017	85	Yes	Parous	No	0	0	0	0
14/4/2017	86	Yes	Parous	No	0	0	0	0
14/4/2017	87	Yes	Parous	No	0	0	0	0
14/4/2017	88	Yes	Parous	No	0	0	0	0
14/4/2017	89	Yes	Parous	No	0	0	0	0
14/4/2017	90	Yes	Parous	No	0	0	0	0
14/4/2017	91	Yes	Parous	No	0	0	0	0
14/4/2017	92	Yes	Parous	No	0	0	0	0
14/4/2017	93	Yes	Parous	No	0	0	0	0
14/4/2017	94	Yes	Parous	No	0	0	0	0
14/4/2017	95	Yes	Parous	No	0	0	0	0
14/4/2017	96	Yes	Parous	No	0	0	0	0
14/4/2017	97	Yes	Parous	No	0	0	0	0
14/4/2017	98	Yes	Parous	No	0	0	0	0
14/4/2017	99	Yes	Parous	No	0	0	0	0
14/4/2017	100	Yes	Parous	No	0	0	0	0
14/4/2017	101	Yes	Parous	No	0	0	0	0
14/4/2017	102	Yes	Parous	No	0	0	0	0
14/4/2017	103	Yes	Parous	No	0	0	0	0
14/4/2017	104	Yes	Parous	No	0	0	0	0
14/4/2017	105	Yes	Parous	No	0	0	0	0
14/4/2017	106	Yes	Parous	No	0	0	0	0
14/4/2017	107	Yes	Parous	No	0	0	0	0
14/4/2017	108	Yes	Parous	No	0	0	0	0
14/4/2017	109	Yes	Parous	No	0	0	0	0
14/4/2017	110	Yes	Parous	No	0	0	0	0
14/4/2017	111	Yes	Parous	No	0	0	0	0
14/4/2017	112	Yes	Parous	No	0	0	0	0
14/4/2017	113	Yes	Parous	No	0	0	0	0
14/4/2017	114	Yes	Parous	No	0	0	0	0
14/4/2017	115	Yes	Parous	No	0	0	0	0
14/4/2017	116	Yes	Parous	No	0	0	0	0
14/4/2017	117	Yes	Parous	No	0	0	0	0
14/4/2017	118	Yes	Parous	No	0	0	0	0
14/4/2017	119	Yes	Parous	No	0	0	0	0
14/4/2017	120	Yes	Parous	No	0	0	0	0
14/4/2017	121	Yes	Parous	No	0	0	0	0
14/4/2017	122	Yes	Parous	No	0	0	0	0
14/4/2017	123	Yes	Parous	No	0	0	0	0
14/4/2017	124	Yes	Parous	No	0	0	0	0
14/4/2017	125	Yes	Parous	No	0	0	0	0
14/4/2017	126	Yes	Nulliparous
14/4/2017	127	Yes	Nulliparous
14/4/2017	128	Yes	Nulliparous
14/4/2017	129	Yes	Nulliparous
14/4/2017	130	Yes	Nulliparous
14/4/2017	131	Yes	Nulliparous
14/4/2017	132	Yes	Nulliparous
14/4/2017	133	Yes	Nulliparous
14/4/2017	134	Yes	Nulliparous
14/4/2017	135	Yes	Nulliparous
14/4/2017	136	Yes	Nulliparous
14/4/2017	137	Yes	Nulliparous
14/4/2017	138	Yes	Nulliparous
14/4/2017	139	Yes	Nulliparous
14/4/2017	140	Yes	Nulliparous
14/4/2017	141	Yes	Nulliparous
14/4/2017	142	Yes	Nulliparous
14/4/2017	143	Yes	Nulliparous
14/4/2017	144	Yes	Nulliparous
14/4/2017	145	Yes	Nulliparous
14/4/2017	146	Yes	Nulliparous
14/4/2017	147	Yes	Nulliparous
14/4/2017	148	Yes	Nulliparous
14/4/2017	149	Yes	Nulliparous
14/4/2017	150	Yes	Nulliparous
14/4/2017	151	Yes	Nulliparous
14/4/2017	152	Yes	Nulliparous
14/4/2017	153	Yes	Nulliparous
14/4/2017	154	Yes	Nulliparous
14/4/2017	155	Yes	Nulliparous
14/4/2017	156	Yes	Nulliparous
14/4/2017	157	Yes	Nulliparous
14/4/2017	158	Yes	Nulliparous
14/4/2017	159	Yes	Nulliparous
14/4/2017	160	Yes	Nulliparous
14/4/2017	161	Yes	Nulliparous
14/4/2017	162	Yes	Nulliparous
14/4/2017	163	Yes	Nulliparous
14/4/2017	164	Yes	Nulliparous
14/4/2017	165	Yes	Nulliparous
14/4/2017	166	Yes	Nulliparous
14/4/2017	167	Yes	Nulliparous
14/4/2017	168	Yes	Nulliparous
14/4/2017	169	Yes	Nulliparous
14/4/2017	170	Yes	Nulliparous
14/4/2017	171	Yes	Nulliparous
14/4/2017	172	Yes	Nulliparous
14/4/2017	173	Yes	Nulliparous
14/4/2017	174	Yes	Nulliparous
14/4/2017	175	Yes	Nulliparous
14/4/2017	176	Yes	Nulliparous
14/4/2017	177	Yes	Nulliparous
14/4/2017	178	Yes	Nulliparous
14/4/2017	179	Yes	Nulliparous
14/4/2017	180	Yes	Nulliparous
14/4/2017	181	Yes	Nulliparous
14/4/2017	182	Yes	Nulliparous
14/4/2017	183	Yes	Nulliparous
14/4/2017	184	Yes	Nulliparous
14/4/2017	185	Yes	Nulliparous
14/4/2017	186	Yes	Nulliparous
14/4/2017	187	Yes	Nulliparous
14/4/2017	188	Yes	Nulliparous
14/4/2017	189	Yes	Nulliparous
14/4/2017	190	Yes	Nulliparous
14/4/2017	191	Yes	Nulliparous
14/4/2017	192	Yes	Nulliparous
14/4/2017	193	Yes	Nulliparous
14/4/2017	194	Yes	Nulliparous
14/4/2017	195	Yes	Nulliparous
14/4/2017	196	Yes	Nulliparous
14/4/2017	197	Yes	Nulliparous
14/4/2017	198	Yes	Nulliparous
14/4/2017	199	Yes	Nulliparous
14/4/2017	200	Yes	Nulliparous
14/4/2017	201	Yes	Nulliparous
14/4/2017	202	Yes	Nulliparous
14/4/2017	203	Yes	Nulliparous
14/4/2017	204	Yes	Nulliparous
14/4/2017	205	Yes	Nulliparous
14/4/2017	206	Yes	Nulliparous
14/4/2017	207	Yes	Nulliparous
14/4/2017	208	Yes	Nulliparous
14/4/2017	209	Yes	Nulliparous
14/4/2017	210	Yes	Nulliparous
14/4/2017	211	Yes	Nulliparous
14/4/2017	212	Yes	Nulliparous
14/4/2017	213	Yes	Nulliparous
14/4/2017	214	Yes	Nulliparous
14/4/2017	215	Yes	Nulliparous
14/4/2017	216	Yes	Nulliparous
14/4/2017	217	Yes	Nulliparous
14/4/2017	218	Yes	Nulliparous
14/4/2017	219	Yes	Nulliparous
14/4/2017	220	Yes	Nulliparous
14/4/2017	221	Yes	Nulliparous
14/4/2017	222	Yes	Nulliparous
14/4/2017	223	Yes	Nulliparous
14/4/2017	224	Yes	Nulliparous
14/4/2017	225	Yes	Nulliparous
14/4/2017	226	Yes	Nulliparous
14/4/2017	227	Yes	Nulliparous
14/4/2017	228	Yes	Nulliparous
14/4/2017	229	Yes	Nulliparous
14/4/2017	230	Yes	Nulliparous
14/4/2017	231	Yes	Nulliparous
14/4/2017	232	Yes	Nulliparous
14/4/2017	233	Yes	Nulliparous
14/4/2017	234	Yes	Nulliparous
14/4/2017	235	Yes	Nulliparous
14/4/2017	236	Yes	Nulliparous
14/4/2017	237	Yes	Nulliparous
14/4/2017	238	Yes	Nulliparous
14/4/2017	239	Yes	Nulliparous
14/4/2017	240	Yes	Nulliparous
14/4/2017	241	Yes	Nulliparous
14/4/2017	242	Yes	Nulliparous
14/4/2017	243	Yes	Nulliparous
14/4/2017	244	Yes	Nulliparous
14/4/2017	245	Yes	Nulliparous
14/4/2017	246	Yes	Nulliparous
14/4/2017	247	Yes	Nulliparous
14/4/2017	248	Yes	Nulliparous
14/4/2017	249	Yes	Nulliparous
14/4/2017	250	Yes	Nulliparous
14/4/2017	251	Yes	Nulliparous
14/4/2017	252	Yes	Nulliparous
14/4/2017	253	Yes	Nulliparous
14/4/2017	254	Yes	Nulliparous
14/4/2017	255	Yes	Nulliparous
14/4/2017	256	Yes	Nulliparous
14/4/2017	257	Yes	Nulliparous
14/4/2017	258	Yes	Nulliparous
14/4/2017	259	Yes	Nulliparous
14/4/2017	260	Yes	Nulliparous
14/4/2017	261	Yes	Nulliparous
14/4/2017	262	Yes	Nulliparous
14/4/2017	263	Yes	Nulliparous
14/4/2017	264	Yes	Nulliparous
14/4/2017	265	Yes	Nulliparous
14/4/2017	266	Yes	Nulliparous
14/4/2017	267	Yes	Nulliparous
14/4/2017	268	Yes	Nulliparous
14/4/2017	269	Yes	Nulliparous
14/4/2017	270	Yes	Nulliparous
14/4/2017	271	Yes	Nulliparous
14/4/2017	272	Yes	Nulliparous
14/4/2017	273	Yes	Nulliparous
14/4/2017	274	Yes	Nulliparous
14/4/2017	275	Yes	Nulliparous
14/4/2017	276	Yes	Nulliparous
14/4/2017	277	Yes	Nulliparous
14/4/2017	278	Yes	Nulliparous
14/4/2017	279	Yes	Nulliparous
14/4/2017	280	Yes	Nulliparous
14/4/2017	281	Yes	Nulliparous
14/4/2017	282	Yes	Nulliparous
14/4/2017	283	Yes	Nulliparous
14/4/2017	284	Yes	Nulliparous
14/4/2017	285	Yes	Nulliparous
14/4/2017	286	Yes	Nulliparous
14/4/2017	287	Yes	Nulliparous
14/4/2017	288	Yes	Nulliparous
14/4/2017	289	Yes	Nulliparous
14/4/2017	290	Yes	Nulliparous
14/4/2017	291	Yes	Nulliparous
14/4/2017	292	Yes	Nulliparous
14/4/2017	293	Yes	Nulliparous
14/4/2017	294	Yes	Nulliparous
14/4/2017	295	Yes	Nulliparous
14/4/2017	296	Yes	Nulliparous
14/4/2017	297	Yes	Nulliparous
14/4/2017	298	Yes	Nulliparous
14/4/2017	299	Yes	Nulliparous
14/4/2017	300	Yes	Nulliparous
14/4/2017	301	Yes	Nulliparous
14/4/2017	302	Yes	Nulliparous
14/4/2017	303	Yes	Nulliparous
14/4/2017	304	Yes	Nulliparous
14/4/2017	305	Yes	Nulliparous
14/4/2017	306	Yes	Nulliparous
14/4/2017	307	Yes	Nulliparous
14/4/2017	308	Yes	Nulliparous
14/4/2017	309	Yes	Nulliparous
14/4/2017	310	Yes	Nulliparous
14/4/2017	311	Yes	Nulliparous
14/4/2017	312	Yes	Nulliparous
14/4/2017	313	Yes	Nulliparous
14/4/2017	314	Yes	Nulliparous
14/4/2017	315	Yes	Nulliparous
14/4/2017	316	Yes	Nulliparous
14/4/2017	317	Yes	Nulliparous
14/4/2017	318	Yes	Nulliparous
14/4/2017	319	Yes	Nulliparous
14/4/2017	320	Yes	Nulliparous
14/4/2017	321	Yes	Nulliparous
14/4/2017	322	Yes	Nulliparous
14/4/2017	323	Yes	Nulliparous
14/4/2017	324	Yes	Nulliparous
14/4/2017	325	Yes	Nulliparous
14/4/2017	326	Yes	Nulliparous
14/4/2017	327	Yes	Nulliparous
14/4/2017	328	Yes	Nulliparous
14/4/2017	329	Yes	Nulliparous
14/4/2017	330	Yes	Nulliparous
14/4/2017	331	Yes	Nulliparous
14/4/2017	332	Yes	Nulliparous
14/4/2017	333	Yes	Nulliparous
14/4/2017	334	Yes	Nulliparous
14/4/2017	335	Yes	Nulliparous
14/4/2017	336	Yes	Nulliparous
14/4/2017	337	Yes	Nulliparous
14/4/2017	338	Yes	Nulliparous
14/4/2017	339	Yes	Nulliparous
14/4/2017	340	Yes	Nulliparous
14/4/2017	341	Yes	Nulliparous
14/4/2017	342	Yes	Nulliparous
14/4/2017	343	Yes	Nulliparous
14/4/2017	344	Yes	Nulliparous
14/4/2017	345	Yes	Nulliparous
14/4/2017	346	Yes	Nulliparous
[truncated: 157 more rows]

## Sheet: Mbam_D0_D30_D90_D180_D270
TimePoint	Date	SN	Dissected	Parity	Infected	L1	L2	L3	L3H
D0	16/6/16	1	Yes	Parous	Yes	0	0	6	6
D0	16/6/16	2	Yes	Parous	No	0	0	0	0
D0	16/6/16	3	Yes	Parous	No	0	0	0	0
D0	16/6/16	4	Yes	Parous	No	0	0	0	0
D0	16/6/16	5	Yes	Parous	No	0	0	0	0
D0	16/6/16	6	Yes	Parous	No	0	0	0	0
D0	16/6/16	7	Yes	Parous	No	0	0	0	0
D0	16/6/16	8	Yes	Parous	No	0	0	0	0
D0	16/6/16	9	Yes	Parous	No	0	0	0	0
D0	16/6/16	10	Yes	Parous	No	0	0	0	0
D0	16/6/16	11	Yes	Parous	No	0	0	0	0
D0	16/6/16	12	Yes	Parous	No	0	0	0	0
D0	16/6/16	13	Yes	Parous	No	0	0	0	0
D0	16/6/16	14	Yes	Parous	No	0	0	0	0
D0	16/6/16	15	Yes	Parous	No	0	0	0	0
D0	16/6/16	16	Yes	Parous	No	0	0	0	0
D0	16/6/16	17	Yes	Parous	No	0	0	0	0
D0	16/6/16	18	Yes	Parous	No	0	0	0	0
D0	16/6/16	19	Yes	Parous	No	0	0	0	0
D0	16/6/16	20	Yes	Parous	No	0	0	0	0
D0	16/6/16	21	Yes	Parous	No	0	0	0	0
D0	16/6/16	22	Yes	Parous	No	0	0	0	0
D0	16/6/16	23	Yes	Parous	No	0	0	0	0
D0	16/6/16	24	Yes	Parous	No	0	0	0	0
D0	16/6/16	25	Yes	Parous	No	0	0	0	0
D0	16/6/16	26	Yes	Parous	No	0	0	0	0
D0	16/6/16	27	Yes	Parous	No	0	0	0	0
D0	16/6/16	28	Yes	Parous	No	0	0	0	0
D0	16/6/16	29	Yes	Parous	No	0	0	0	0
D0	16/6/16	30	Yes	Parous	No	0	0	0	0
D0	16/6/16	31	Yes	Parous	No	0	0	0	0
D0	16/6/16	32	Yes	Parous	No	0	0	0	0
D0	16/6/16	33	Yes	Parous	No	0	0	0	0
D0	16/6/16	34	Yes	Parous	No	0	0	0	0
D0	16/6/16	35	Yes	Parous	No	0	0	0	0
D0	16/6/16	36	Yes	Parous	No	0	0	0	0
D0	16/6/16	37	Yes	Parous	No	0	0	0	0
D0	16/6/16	38	Yes	Parous	No	0	0	0	0
D0	16/6/16	39	Yes	Parous	No	0	0	0	0
D0	16/6/16	40	Yes	Parous	No	0	0	0	0
D0	16/6/16	41	Yes	Parous	No	0	0	0	0
D0	16/6/16	42	Yes	Parous	No	0	0	0	0
D0	16/6/16	43	Yes	Parous	No	0	0	0	0
D0	16/6/16	44	Yes	Parous	No	0	0	0	0
D0	16/6/16	45	Yes	Parous	No	0	0	0	0
D0	16/6/16	46	Yes	Parous	No	0	0	0	0
D0	16/6/16	47	Yes	Parous	No	0	0	0	0
D0	16/6/16	48	Yes	Parous	No	0	0	0	0
D0	16/6/16	49	Yes	Parous	No	0	0	0	0
D0	16/6/16	50	Yes	Parous	No	0	0	0	0
D0	16/6/16	51	Yes	Parous	No	0	0	0	0
D0	16/6/16	52	Yes	Parous	No	0	0	0	0
D0	16/6/16	53	Yes	Parous	No	0	0	0	0
D0	16/6/16	54	Yes	Parous	No	0	0	0	0
D0	16/6/16	55	Yes	Parous	No	0	0	0	0
D0	16/6/16	56	Yes	Parous	No	0	0	0	0
D0	16/6/16	57	Yes	Parous	No	0	0	0	0
D0	16/6/16	58	Yes	Parous	No	0	0	0	0
D0	16/6/16	59	Yes	Parous	No	0	0	0	0
D0	16/6/16	60	Yes	Parous	No	0	0	0	0
D0	16/6/16	61	Yes	Parous	No	0	0	0	0
D0	16/6/16	62	Yes	Parous	No	0	0	0	0
D0	16/6/16	63	Yes	Parous	No	0	0	0	0
D0	16/6/16	64	Yes	Parous	No	0	0	0	0
D0	16/6/16	65	Yes	Parous	No	0	0	0	0
D0	16/6/16	66	Yes	Parous	No	0	0	0	0
D0	16/6/16	67	Yes	Parous	No	0	0	0	0
D0	16/6/16	68	Yes	Parous	No	0	0	0	0
D0	16/6/16	69	Yes	Parous	No	0	0	0	0
D0	16/6/16	70	Yes	Parous	No	0	0	0	0
D0	16/6/16	71	Yes	Parous	No	0	0	0	0
D0	16/6/16	72	Yes	Parous	No	0	0	0	0
D0	16/6/16	73	Yes	Parous	No	0	0	0	0
D0	16/6/16	74	Yes	Parous	No	0	0	0	0
D0	16/6/16	75	Yes	Parous	No	0	0	0	0
D0	16/6/16	76	Yes	Parous	No	0	0	0	0
D0	16/6/16	77	Yes	Parous	No	0	0	0	0
D0	16/6/16	78	Yes	Parous	No	0	0	0	0
D0	16/6/16	79	Yes	Parous	No	0	0	0	0
D0	16/6/16	80	Yes	Parous	No	0	0	0	0
D0	16/6/16	81	Yes	Parous	No	0	0	0	0
D0	16/6/16	82	Yes	Parous	No	0	0	0	0
D0	16/6/16	83	Yes	Parous	No	0	0	0	0
D0	16/6/16	84	Yes	Parous	No	0	0	0	0
D0	16/6/16	85	Yes	Parous	No	0	0	0	0
D0	16/6/16	86	Yes	Parous	No	0	0	0	0
D0	16/6/16	87	Yes	Parous	No	0	0	0	0
D0	16/6/16	88	Yes	Parous	No	0	0	0	0
D0	16/6/16	89	Yes	Parous	No	0	0	0	0
D0	16/6/16	90	Yes	Parous	No	0	0	0	0
D0	16/6/16	91	Yes	Parous	No	0	0	0	0
D0	16/6/16	92	Yes	Parous	No	0	0	0	0
D0	16/6/16	93	Yes	Parous	No	0	0	0	0
D0	16/6/16	94	Yes	Parous	No	0	0	0	0
D0	16/6/16	95	Yes	Parous	No	0	0	0	0
D0	16/6/16	96	Yes	Parous	No	0	0	0	0
D0	16/6/16	97	Yes	Parous	No	0	0	0	0
D0	16/6/16	98	Yes	Parous	No	0	0	0	0
D0	16/6/16	99	Yes	Parous	No	0	0	0	0
D0	16/6/16	100	Yes	Parous	No	0	0	0	0
D0	16/6/16	101	Yes	Parous	No	0	0	0	0
D0	16/6/16	102	Yes	Parous	No	0	0	0	0
D0	16/6/16	103	Yes	Parous	No	0	0	0	0
D0	16/6/16	104	Yes	Parous	No	0	0	0	0
D0	16/6/16	105	Yes	Parous	No	0	0	0	0
D0	16/6/16	106	Yes	Parous	No	0	0	0	0
D0	16/6/16	107	Yes	Parous	No	0	0	0	0
D0	16/6/16	108	Yes	Parous	No	0	0	0	0
D0	16/6/16	109	Yes	Parous	No	0	0	0	0
D0	16/6/16	110	Yes	Parous	No	0	0	0	0
D0	16/6/16	111	Yes	Parous	No	0	0	0	0
D0	16/6/16	112	Yes	Parous	No	0	0	0	0
D0	16/6/16	113	Yes	Parous	No	0	0	0	0
D0	16/6/16	114	Yes	Parous	No	0	0	0	0
D0	16/6/16	115	Yes	Parous	No	0	0	0	0
D0	16/6/16	116	Yes	Parous	No	0	0	0	0
D0	16/6/16	117	Yes	Parous	No	0	0	0	0
D0	16/6/16	118	Yes	Parous	No	0	0	0	0
D0	16/6/16	119	Yes	Parous	No	0	0	0	0
D0	16/6/16	120	Yes	Parous	No	0	0	0	0
D0	16/6/16	121	Yes	Parous	No	0	0	0	0
D0	16/6/16	122	Yes	Parous	No	0	0	0	0
D0	16/6/16	123	Yes	Parous	No	0	0	0	0
D0	16/6/16	124	Yes	Parous	No	0	0	0	0
D0	16/6/16	125	Yes	Nulliparous
D0	16/6/16	126	Yes	Nulliparous
D0	16/6/16	127	Yes	Nulliparous
D0	16/6/16	128	Yes	Nulliparous
D0	16/6/16	129	Yes	Nulliparous
D0	16/6/16	130	Yes	Nulliparous
D0	16/6/16	131	Yes	Nulliparous
D0	16/6/16	132	Yes	Nulliparous
D0	16/6/16	133	Yes	Nulliparous
D0	16/6/16	134	Yes	Nulliparous
D0	16/6/16	135	Yes	Nulliparous
D0	16/6/16	136	Yes	Nulliparous
D0	16/6/16	137	Yes	Nulliparous
D0	16/6/16	138	Yes	Nulliparous
D0	16/6/16	139	Yes	Nulliparous
D0	16/6/16	140	Yes	Nulliparous
D0	16/6/16	141	Yes	Nulliparous
D0	16/6/16	142	Yes	Nulliparous
D0	16/6/16	143	Yes	Nulliparous
D0	16/6/16	144	Yes	Nulliparous
D0	16/6/16	145	Yes	Nulliparous
D0	16/6/16	146	Yes	Nulliparous
D0	16/6/16	147	Yes	Nulliparous
D0	16/6/16	148	Yes	Nulliparous
D0	16/6/16	149	Yes	Nulliparous
D0	16/6/16	150	Yes	Nulliparous
D0	16/6/16	151	Yes	Nulliparous
D0	16/6/16	152	Yes	Nulliparous
D0	16/6/16	153	Yes	Nulliparous
D0	16/6/16	154	Yes	Nulliparous
D0	16/6/16	155	Yes	Nulliparous
D0	16/6/16	156	Yes	Nulliparous
D0	16/6/16	157	Yes	Nulliparous
D0	16/6/16	158	Yes	Nulliparous
D0	16/6/16	159	Yes	Nulliparous
D0	16/6/16	160	Yes	Nulliparous
D0	16/6/16	161	Yes	Nulliparous
D0	16/6/16	162	Yes	Nulliparous
D0	16/6/16	163	Yes	Nulliparous
D0	16/6/16	164	Yes	Nulliparous
D0	16/6/16	165	Yes	Nulliparous
D0	16/6/16	166	Yes	Nulliparous
D0	16/6/16	167	Yes	Nulliparous
D0	16/6/16	168	Yes	Nulliparous
D0	16/6/16	169	Yes	Nulliparous
D0	16/6/16	170	Yes	Nulliparous
D0	16/6/16	171	Yes	Nulliparous
D0	16/6/16	172	Yes	Nulliparous
D0	16/6/16	173	Yes	Nulliparous
D0	16/6/16	174	Yes	Nulliparous
D0	16/6/16	175	Yes	Nulliparous
D0	16/6/16	176	Yes	Nulliparous
D0	16/6/16	177	Yes	Nulliparous
D0	16/6/16	178	Yes	Nulliparous
D0	16/6/16	179	Yes	Nulliparous
D0	16/6/16	180	Yes	Nulliparous
D0	16/6/16	181	Yes	Nulliparous
D0	16/6/16	182	Yes	Nulliparous
D0	16/6/16	183	Yes	Nulliparous
D0	16/6/16	184	Yes	Nulliparous
D0	16/6/16	185	Yes	Nulliparous
D0	16/6/16	186	Yes	Nulliparous
D0	16/6/16	187	Yes	Nulliparous
D0	16/6/16	188	Yes	Nulliparous
D0	16/6/16	189	Yes	Nulliparous
D0	16/6/16	190	Yes	Nulliparous
D0	16/6/16	191	Yes	Nulliparous
D0	16/6/16	192	Yes	Nulliparous
D0	16/6/16	193	Yes	Nulliparous
D0	16/6/16	194	Yes	Nulliparous
D0	16/6/16	195	Yes	Nulliparous
D0	16/6/16	196	Yes	Nulliparous
D0	16/6/16	197	Yes	Nulliparous
D0	16/6/16	198	Yes	Nulliparous
D0	16/6/16	199	Yes	Nulliparous
D0	16/6/16	200	Yes	Nulliparous
D0	16/6/16	201	Yes	Nulliparous
D0	16/6/16	202	Yes	Nulliparous
D0	16/6/16	203	Yes	Nulliparous
D0	16/6/16	204	Yes	Nulliparous
D0	16/6/16	205	Yes	Nulliparous
D0	16/6/16	206	Yes	Nulliparous
D0	16/6/16	207	Yes	Nulliparous
D0	16/6/16	208	Yes	Nulliparous
D0	16/6/16	209	Yes	Nulliparous
D0	16/6/16	210	Yes	Nulliparous
D0	16/6/16	211	Yes	Nulliparous
D0	16/6/16	212	Yes	Nulliparous
D0	16/6/16	213	Yes	Nulliparous
D0	16/6/16	214	Yes	Nulliparous
D0	16/6/16	215	Yes	Nulliparous
D0	16/6/16	216	Yes	Nulliparous
D0	16/6/16	217	Yes	Nulliparous
D0	16/6/16	218	Yes	Nulliparous
D0	16/6/16	219	Yes	Nulliparous
D0	16/6/16	220	Yes	Nulliparous
D0	16/6/16	221	Yes	Nulliparous
D0	16/6/16	222	Yes	Nulliparous
D0	16/6/16	223	Yes	Nulliparous
D0	16/6/16	224	Yes	Nulliparous
D0	16/6/16	225	Yes	Nulliparous
D0	16/6/16	226	Yes	Nulliparous
D0	16/6/16	227	Yes	Nulliparous
D0	16/6/16	228	Yes	Nulliparous
D0	16/6/16	229	Yes	Nulliparous
D0	16/6/16	230	Yes	Nulliparous
D0	16/6/16	231	Yes	Nulliparous
D0	16/6/16	232	Yes	Nulliparous
D0	16/6/16	233	Yes	Nulliparous
D0	16/6/16	234	Yes	Nulliparous
D0	16/6/16	235	Yes	Nulliparous
D0	16/6/16	236	Yes	Nulliparous
D0	16/6/16	237	Yes	Nulliparous
D0	16/6/16	238	Yes	Nulliparous
D0	16/6/16	239	Yes	Nulliparous
D0	16/6/16	240	Yes	Nulliparous
D0	16/6/16	241	Yes	Nulliparous
D0	16/6/16	242	Yes	Nulliparous
D0	16/6/16	243	Yes	Nulliparous
D0	16/6/16	244	Yes	Nulliparous
D0	16/6/16	245	Yes	Nulliparous
D0	16/6/16	246	Yes	Nulliparous
D0	16/6/16	247	Yes	Nulliparous
D0	16/6/16	248	Yes	Nulliparous
D0	16/6/16	249	Yes	Nulliparous
D0	16/6/16	250	Yes	Nulliparous
D0	16/6/16	251	Yes	Nulliparous
D0	16/6/16	252	Yes	Nulliparous
D0	16/6/16	253	Yes	Nulliparous
D0	16/6/16	254	Yes	Nulliparous
D0	16/6/16	255	Yes	Nulliparous
D0	16/6/16	256	Yes	Nulliparous
D0	16/6/16	257	Yes	Nulliparous
D0	16/6/16	258	Yes	Nulliparous
D0	16/6/16	259	Yes	Nulliparous
D0	16/6/16	260	Yes	Nulliparous
D0	16/6/16	261	Yes	Nulliparous
D0	16/6/16	262	Yes	Nulliparous
D0	16/6/16	263	Yes	Nulliparous
D0	16/6/16	264	Yes	Nulliparous
D0	16/6/16	265	Yes	Nulliparous
D0	16/6/16	266	Yes	Nulliparous
D0	16/6/16	267	Yes	Nulliparous
D0	16/6/16	268	Yes	Nulliparous
D0	16/6/16	269	Yes	Nulliparous
D0	16/6/16	270	Yes	Nulliparous
D0	16/6/16	271	Yes	Nulliparous
D0	16/6/16	272	Yes	Nulliparous
D0	16/6/16	273	Yes	Nulliparous
D0	16/6/16	274	Yes	Nulliparous
D0	16/6/16	275	Yes	Nulliparous
D0	16/6/16	276	Yes	Nulliparous
D0	16/6/16	277	Yes	Nulliparous
D0	16/6/16	278	Yes	Nulliparous
D0	16/6/16	279	Yes	Nulliparous
D0	16/6/16	280	Yes	Nulliparous
D0	16/6/16	281	Yes	Nulliparous
D0	16/6/16	282	Yes	Nulliparous
D0	16/6/16	283	Yes	Nulliparous
D0	16/6/16	284	Yes	Nulliparous
D0	16/6/16	285	Yes	Nulliparous
D0	16/6/16	286	Yes	Nulliparous
D0	16/6/16	287	Yes	Nulliparous
D0	16/6/16	288	Yes	Nulliparous
D0	16/6/16	289	Yes	Nulliparous
D0	16/6/16	290	Yes	Nulliparous
D0	16/6/16	291	Yes	Nulliparous
D0	16/6/16	292	Yes	Nulliparous
D0	16/6/16	293	Yes	Nulliparous
D0	16/6/16	294	Yes	Nulliparous
D0	16/6/16	295	Yes	Nulliparous
D0	16/6/16	296	Yes	Nulliparous
D0	16/6/16	297	Yes	Nulliparous
D0	16/6/16	298	Yes	Nulliparous
D0	16/6/16	299	Yes	Nulliparous
D0	16/6/16	300	Yes	Nulliparous
D0	16/6/16	301	Yes	Nulliparous
D0	16/6/16	302	Yes	Nulliparous
D0	16/6/16	303	Yes	Nulliparous
D0	16/6/16	304	Yes	Nulliparous
D0	16/6/16	305	Yes	Nulliparous
D0	16/6/16	306	Yes	Nulliparous
D0	16/6/16	307	Yes	Nulliparous
D0	16/6/16	308	Yes	Nulliparous
D0	16/6/16	309	Yes	Nulliparous
D0	16/6/16	310	Yes	Nulliparous
D0	16/6/16	311	Yes	Nulliparous
D0	16/6/16	312	Yes	Nulliparous
D0	16/6/16	313	Yes	Nulliparous
D0	16/6/16	314	Yes	Nulliparous
D0	16/6/16	315	Yes	Nulliparous
D0	16/6/16	316	Yes	Nulliparous
D0	16/6/16	317	Yes	Nulliparous
D0	16/6/16	318	Yes	Nulliparous
D0	16/6/16	319	Yes	Nulliparous
D0	16/6/16	320	Yes	Nulliparous
D0	16/6/16	321	Yes	Nulliparous
D0	16/6/16	322	Yes	Nulliparous
D0	16/6/16	323	Yes	Nulliparous
D0	16/6/16	324	Yes	Nulliparous
D0	16/6/16	325	Yes	Nulliparous
D0	16/6/16	326	Yes	Nulliparous
D0	16/6/16	327	Yes	Nulliparous
D0	16/6/16	328	Yes	Nulliparous
D0	16/6/16	329	Yes	Nulliparous
D0	16/6/16	330	Yes	Nulliparous
D0	16/6/16	331	Yes	Nulliparous
D0	16/6/16	332	Yes	Nulliparous
D0	16/6/16	333	Yes	Nulliparous
D0	16/6/16	334	Yes	Nulliparous
D0	16/6/16	335	Yes	Nulliparous
D0	16/6/16	336	Yes	Nulliparous
D0	16/6/16	337	Yes	Nulliparous
D0	16/6/16	338	Yes	Nulliparous
D0	16/6/16	339	Yes	Nulliparous
D0	16/6/16	340	Yes	Nulliparous
D0	16/6/16	341	Yes	Nulliparous
D0	16/6/16	342	Yes	Nulliparous
D0	16/6/16	343	Yes	Nulliparous
D0	16/6/16	344	Yes	Nulliparous
D0	16/6/16	345	Yes	Nulliparous
D0	16/6/16	346	Yes	Nulliparous
D0	16/6/16	347	Yes	Nulliparous
D0	16/6/16	348	Yes	Nulliparous
D0	16/6/16	349	Yes	Nulliparous
D0	16/6/16	350	Yes	Nulliparous
D0	16/6/16	351	Yes	Nulliparous
D0	16/6/16	352	Yes	Nulliparous
D0	16/6/16	353	Yes	Nulliparous
D0	16/6/16	354	Yes	Nulliparous
D0	16/6/16	355	Yes	Nulliparous
D0	16/6/16	356	Yes	Nulliparous
D0	16/6/16	357	Yes	Nulliparous
D0	16/6/16	358	Yes	Nulliparous
D0	16/6/16	359	Yes	Nulliparous
D0	16/6/16	360	Yes	Nulliparous
D0	16/6/16	361	Yes	Nulliparous
D0	16/6/16	362	Yes	Nulliparous
D0	16/6/16	363	Yes	Nulliparous
D0	16/6/16	364	Yes	Nulliparous
D0	16/6/16	365	Yes	Nulliparous
D0	16/6/16	366	Yes	Nulliparous
D0	16/6/16	367	Yes	Nulliparous
D0	16/6/16	368	Yes	Nulliparous
D0	16/6/16	369	Yes	Nulliparous
D0	16/6/16	370	Yes	Nulliparous
D0	16/6/16	371	Yes	Nulliparous
D0	16/6/16	372	Yes	Nulliparous
D0	16/6/16	373	Yes	Nulliparous
D0	16/6/16	374	Yes	Nulliparous
D0	16/6/16	375	Yes	Nulliparous
D0	16/6/16	376	Yes	Nulliparous
D0	16/6/16	377	Yes	Nulliparous
D0	16/6/16	378	Yes	Nulliparous
D0	16/6/16	379	Yes	Nulliparous
D0	16/6/16	380	Yes	Nulliparous
D0	16/6/16	381	Yes	Nulliparous
D0	16/6/16	382	Yes	Nulliparous
D0	16/6/16	383	Yes	Nulliparous
D0	16/6/16	384	Yes	Nulliparous
D0	16/6/16	385	Yes	Nulliparous
D0	16/6/16	386	Yes	Nulliparous
D0	16/6/16	387	Yes	Nulliparous
D0	16/6/16	388	Yes	Nulliparous
D0	16/6/16	389	Yes	Nulliparous
D0	16/6/16	390	Yes	Nulliparous
D0	16/6/16	391	Yes	Nulliparous
D0	16/6/16	392	Yes	Nulliparous
D0	16/6/16	393	Yes	Nulliparous
D0	16/6/16	394	Yes	Nulliparous
D0	16/6/16	395	Yes	Nulliparous
D0	16/6/16	396	Yes	Nulliparous
D0	16/6/16	397	Yes	Nulliparous
D0	16/6/16	398	Yes	Nulliparous
D0	16/6/16	399	Yes	Nulliparous
D0	16/6/16	400	Yes	Nulliparous
D0	16/6/16	401	Yes	Nulliparous
D0	16/6/16	402	Yes	Nulliparous
D0	16/6/16	403	Yes	Nulliparous
D0	16/6/16	404	Yes	Nulliparous
D0	16/6/16	405	Yes	Nulliparous
D0	16/6/16	406	Yes	Nulliparous
D0	16/6/16	407	Yes	Nulliparous
D0	16/6/16	408	Yes	Nulliparous
D0	16/6/16	409	Yes	Nulliparous
D0	16/6/16	410	Yes	Nulliparous
D0	16/6/16	411	Yes	Nulliparous
D0	16/6/16	412	Yes	Nulliparous
D0	16/6/16	413	Yes	Nulliparous
D0	16/6/16	414	Yes	Nulliparous
D0	16/6/16	415	Yes	Nulliparous
D0	16/6/16	416	Yes	Nulliparous
D0	16/6/16	417	Yes	Nulliparous
D0	16/6/16	418	Yes	Nulliparous
D0	16/6/16	419	Yes	Nulliparous
D0	16/6/16	420	Yes	Nulliparous
D0	16/6/16	421	Yes	Nulliparous
D0	16/6/16	422	Yes	Nulliparous
D0	16/6/16	423	Yes	Nulliparous
D0	16/6/16	424	Yes	Nulliparous
D0	16/6/16	425	Yes	Nulliparous
D0	16/6/16	426	Yes	Nulliparous
D0	16/6/16	427	Yes	Nulliparous
D0	16/6/16	428	Yes	Nulliparous
D0	16/6/16	429	Yes	Nulliparous
D0	16/6/16	430	Yes	Nulliparous
D0	16/6/16	431	Yes	Nulliparous
D0	16/6/16	432	Yes	Nulliparous
D0	16/6/16	433	Yes	Nulliparous
D0	16/6/16	434	Yes	Nulliparous
D0	16/6/16	435	Yes	Nulliparous
D0	16/6/16	436	Yes	Nulliparous
D0	16/6/16	437	Yes	Nulliparous
D0	16/6/16	438	Yes	Nulliparous
D0	16/6/16	439	Yes	Nulliparous
D0	16/6/16	440	Yes	Nulliparous
D0	16/6/16	441	Yes	Nulliparous
D0	16/6/16	442	Yes	Nulliparous
D0	16/6/16	443	Yes	Nulliparous
D0	16/6/16	444	Yes	Nulliparous
D0	16/6/16	445	Yes	Nulliparous
D0	16/6/16	446	Yes	Nulliparous
D0	16/6/16	447	Yes	Nulliparous
D0	16/6/16	448	Yes	Nulliparous
D0	16/6/16	449	Yes	Nulliparous
D0	16/6/16	450	Yes	Nulliparous
D0	16/6/16	451	Yes	Nulliparous
D0	16/6/16	452	Yes	Nulliparous
D0	16/6/16	453	Yes	Nulliparous
D0	16/6/16	454	Yes	Nulliparous
D0	16/6/16	455	Yes	Nulliparous
D0	16/6/16	456	Yes	Nulliparous
D0	16/6/16	457	Yes	Nulliparous
D0	16/6/16	458	Yes	Nulliparous
D0	16/6/16	459	Yes	Nulliparous
D0	16/6/16	460	Yes	Nulliparous
D0	16/6/16	461	Yes	Nulliparous
D0	16/6/16	462	Yes	Nulliparous
D0	16/6/16	463	Yes	Nulliparous
D0	16/6/16	464	Yes	Nulliparous
D0	16/6/16	465	Yes	Nulliparous
D0	16/6/16	466	Yes	Nulliparous
D0	16/6/16	467	Yes	Nulliparous
D0	16/6/16	468	Yes	Nulliparous
D0	16/6/16	469	Yes	Nulliparous
D0	16/6/16	470	Yes	Nulliparous
D0	16/6/16	471	Yes	Nulliparous
D0	16/6/16	472	Yes	Nulliparous
D0	16/6/16	473	Yes	Nulliparous
D0	16/6/16	474	Yes	Nulliparous
D0	16/6/16	475	Yes	Nulliparous
D0	16/6/16	476	Yes	Nulliparous
D0	16/6/16	477	Yes	Nulliparous
D0	16/6/16	478	Yes	Nulliparous
D0	16/6/16	479	Yes	Nulliparous
D0	16/6/16	480	Yes	Nulliparous
D0	16/6/16	481	Yes	Nulliparous
D0	16/6/16	482	Yes	Nulliparous
D0	16/6/16	483	Yes	Nulliparous
D0	16/6/16	484	Yes	Nulliparous
D0	16/6/16	485	Yes	Nulliparous
D0	16/6/16	486	Yes	Nulliparous
D0	16/6/16	487	Yes	Nulliparous
D0	16/6/16	488	Yes	Nulliparous
D0	16/6/16	489	Yes	Nulliparous
D0	16/6/16	490	Yes	Nulliparous
D0	16/6/16	491	Yes	Nulliparous
D0	16/6/16	492	Yes	Nulliparous
D0	16/6/16	493	Yes	Nulliparous
D0	16/6/16	494	Yes	Nulliparous
D0	16/6/16	495	Yes	Nulliparous
D0	16/6/16	496	Yes	Nulliparous
D0	16/6/16	497	Yes	Nulliparous
D0	16/6/16	498	Yes	Nulliparous
D0	16/6/16	499	Yes	Nulliparous
D0	16/6/16	500	Yes	Nulliparous
D0	16/6/16	501	Yes	Nulliparous
D0	16/6/16	502	Yes	Nulliparous
D0	16/6/16	503	Yes	Nulliparous
D0	16/6/16	504	Yes	Nulliparous
D0	16/6/16	505	Yes	Nulliparous
D0	16/6/16	506	Yes	Nulliparous
D0	16/6/16	507	Yes	Nulliparous
D0	16/6/16	508	Yes	Nulliparous
D0	16/6/16	509	Yes	Nulliparous
D0	16/6/16	510	Yes	Nulliparous
D0	16/6/16	511	Yes	Nulliparous
D0	16/6/16	512	Yes	Nulliparous
D0	16/6/16	513	Yes	Nulliparous
D0	16/6/16	514	Yes	Nulliparous
D0	16/6/16	515	Yes	Nulliparous
D0	16/6/16	516	Yes	Nulliparous
D0	16/6/16	517	Yes	Nulliparous
D0	16/6/16	518	Yes	Nulliparous
D0	16/6/16	519	Yes	Nulliparous
D0	16/6/16	520	Yes	Nulliparous
D0	16/6/16	521	Yes	Nulliparous
D0	16/6/16	522	Yes	Nulliparous
D0	16/6/16	523	Yes	Nulliparous
D0	16/6/16	524	Yes	Nulliparous
D0	16/6/16	525	Yes	Nulliparous
D0	16/6/16	526	Yes	Nulliparous
D0	16/6/16	527	Yes	Nulliparous
D0	16/6/16	528	Yes	Nulliparous
D0	16/6/16	529	Yes	Nulliparous
D0	16/6/16	530	Yes	Nulliparous
D0	16/6/16	531	Yes	Nulliparous
D0	16/6/16	532	Yes	Nulliparous
D0	16/6/16	533	Yes	Nulliparous
D0	16/6/16	534	Yes	Nulliparous
D0	16/6/16	535	Yes	Nulliparous
D0	16/6/16	536	Yes	Nulliparous
D0	16/6/16	537	Yes	Nulliparous
D0	16/6/16	538	Yes	Nulliparous
D0	16/6/16	539	Yes	Nulliparous
D0	16/6/16	540	Yes	Nulliparous
D0	16/6/16	541	Yes	Nulliparous
D0	16/6/16	542	Yes	Nulliparous
D0	17/6/16	1	Yes	Parous	Yes	0	0	1	1
D0	17/6/16	2	Yes	Parous	Yes	0	2	3	3
D0	17/6/16	3	Yes	Parous	Yes	0	1	0	0
D0	17/6/16	4	Yes	Parous	Yes	0	2	0	0
D0	17/6/16	5	Yes	Parous	No	0	0	0	0
D0	17/6/16	6	Yes	Parous	No	0	0	0	0
D0	17/6/16	7	Yes	Parous	No	0	0	0	0
D0	17/6/16	8	Yes	Parous	No	0	0	0	0
D0	17/6/16	9	Yes	Parous	No	0	0	0	0
D0	17/6/16	10	Yes	Parous	No	0	0	0	0
D0	17/6/16	11	Yes	Parous	No	0	0	0	0
D0	17/6/16	12	Yes	Parous	No	0	0	0	0
D0	17/6/16	13	Yes	Parous	No	0	0	0	0
D0	17/6/16	14	Yes	Parous	No	0	0	0	0
D0	17/6/16	15	Yes	Parous	No	0	0	0	0
D0	17/6/16	16	Yes	Parous	No	0	0	0	0
D0	17/6/16	17	Yes	Parous	No	0	0	0	0
D0	17/6/16	18	Yes	Parous	No	0	0	0	0
D0	17/6/16	19	Yes	Parous	No	0	0	0	0
D0	17/6/16	20	Yes	Parous	No	0	0	0	0
D0	17/6/16	21	Yes	Parous	No	0	0	0	0
D0	17/6/16	22	Yes	Parous	No	0	0	0	0
D0	17/6/16	23	Yes	Parous	No	0	0	0	0
D0	17/6/16	24	Yes	Parous	No	0	0	0	0
D0	17/6/16	25	Yes	Parous	No	0	0	0	0
D0	17/6/16	26	Yes	Parous	No	0	0	0	0
D0	17/6/16	27	Yes	Parous	No	0	0	0	0
D0	17/6/16	28	Yes	Parous	No	0	0	0	0
D0	17/6/16	29	Yes	Parous	No	0	0	0	0
D0	17/6/16	30	Yes	Parous	No	0	0	0	0
D0	17/6/16	31	Yes	Parous	No	0	0	0	0
D0	17/6/16	32	Yes	Parous	No	0	0	0	0
D0	17/6/16	33	Yes	Parous	No	0	0	0	0
D0	17/6/16	34	Yes	Parous	No	0	0	0	0
D0	17/6/16	35	Yes	Parous	No	0	0	0	0
D0	17/6/16	36	Yes	Parous	No	0	0	0	0
D0	17/6/16	37	Yes	Parous	No	0	0	0	0
D0	17/6/16	38	Yes	Parous	No	0	0	0	0
D0	17/6/16	39	Yes	Parous	No	0	0	0	0
D0	17/6/16	40	Yes	Parous	No	0	0	0	0
D0	17/6/16	41	Yes	Parous	No	0	0	0	0
D0	17/6/16	42	Yes	Parous	No	0	0	0	0
D0	17/6/16	43	Yes	Parous	No	0	0	0	0
D0	17/6/16	44	Yes	Parous	No	0	0	0	0
D0	17/6/16	45	Yes	Parous	No	0	0	0	0
D0	17/6/16	46	Yes	Parous	No	0	0	0	0
D0	17/6/16	47	Yes	Parous	No	0	0	0	0
D0	17/6/16	48	Yes	Parous	No	0	0	0	0
D0	17/6/16	49	Yes	Parous	No	0	0	0	0
D0	17/6/16	50	Yes	Parous	No	0	0	0	0
D0	17/6/16	51	Yes	Parous	No	0	0	0	0
D0	17/6/16	52	Yes	Parous	No	0	0	0	0
D0	17/6/16	53	Yes	Parous	No	0	0	0	0
D0	17/6/16	54	Yes	Parous	No	0	0	0	0
D0	17/6/16	55	Yes	Parous	No	0	0	0	0
D0	17/6/16	56	Yes	Parous	No	0	0	0	0
D0	17/6/16	57	Yes	Parous	No	0	0	0	0
D0	17/6/16	58	Yes	Parous	No	0	0	0	0
D0	17/6/16	59	Yes	Parous	No	0	0	0	0
D0	17/6/16	60	Yes	Parous	No	0	0	0	0
D0	17/6/16	61	Yes	Parous	No	0	0	0	0
D0	17/6/16	62	Yes	Parous	No	0	0	0	0
D0	17/6/16	63	Yes	Parous	No	0	0	0	0
D0	17/6/16	64	Yes	Parous	No	0	0	0	0
D0	17/6/16	65	Yes	Parous	No	0	0	0	0
D0	17/6/16	66	Yes	Parous	No	0	0	0	0
D0	17/6/16	67	Yes	Parous	No	0	0	0	0
D0	17/6/16	68	Yes	Parous	No	0	0	0	0
D0	17/6/16	69	Yes	Parous	No	0	0	0	0
D0	17/6/16	70	Yes	Parous	No	0	0	0	0
D0	17/6/16	71	Yes	Parous	No	0	0	0	0
D0	17/6/16	72	Yes	Parous	No	0	0	0	0
D0	17/6/16	73	Yes	Parous	No	0	0	0	0
D0	17/6/16	74	Yes	Parous	No	0	0	0	0
D0	17/6/16	75	Yes	Parous	No	0	0	0	0
D0	17/6/16	76	Yes	Parous	No	0	0	0	0
D0	17/6/16	77	Yes	Parous	No	0	0	0	0
D0	17/6/16	78	Yes	Parous	No	0	0	0	0
D0	17/6/16	79	Yes	Parous	No	0	0	0	0
D0	17/6/16	80	Yes	Parous	No	0	0	0	0
D0	17/6/16	81	Yes	Parous	No	0	0	0	0
D0	17/6/16	82	Yes	Parous	No	0	0	0	0
D0	17/6/16	83	Yes	Parous	No	0	0	0	0
D0	17/6/16	84	Yes	Parous	No	0	0	0	0
D0	17/6/16	85	Yes	Parous	No	0	0	0	0
D0	17/6/16	86	Yes	Parous	No	0	0	0	0
D0	17/6/16	87	Yes	Parous	No	0	0	0	0
D0	17/6/16	88	Yes	Parous	No	0	0	0	0
D0	17/6/16	89	Yes	Parous	No	0	0	0	0
D0	17/6/16	90	Yes	Parous	No	0	0	0	0
D0	17/6/16	91	Yes	Parous	No	0	0	0	0
D0	17/6/16	92	Yes	Parous	No	0	0	0	0
D0	17/6/16	93	Yes	Parous	No	0	0	0	0
D0	17/6/16	94	Yes	Parous	No	0	0	0	0
D0	17/6/16	95	Yes	Parous	No	0	0	0	0
D0	17/6/16	96	Yes	Parous	No	0	0	0	0
D0	17/6/16	97	Yes	Parous	No	0	0	0	0
D0	17/6/16	98	Yes	Parous	No	0	0	0	0
D0	17/6/16	99	Yes	Parous	No	0	0	0	0
D0	17/6/16	100	Yes	Parous	No	0	0	0	0
D0	17/6/16	101	Yes	Parous	No	0	0	0	0
D0	17/6/16	102	Yes	Parous	No	0	0	0	0
D0	17/6/16	103	Yes	Parous	No	0	0	0	0
D0	17/6/16	104	Yes	Parous	No	0	0	0	0
D0	17/6/16	105	Yes	Parous	No	0	0	0	0
D0	17/6/16	106	Yes	Parous	No	0	0	0	0
D0	17/6/16	107	Yes	Parous	No	0	0	0	0
D0	17/6/16	108	Yes	Parous	No	0	0	0	0
D0	17/6/16	109	Yes	Parous	No	0	0	0	0
D0	17/6/16	110	Yes	Parous	No	0	0	0	0
D0	17/6/16	111	Yes	Parous	No	0	0	0	0
D0	17/6/16	112	Yes	Parous	No	0	0	0	0
D0	17/6/16	113	Yes	Parous	No	0	0	0	0
D0	17/6/16	114	Yes	Parous	No	0	0	0	0
D0	17/6/16	115	Yes	Parous	No	0	0	0	0
D0	17/6/16	116	Yes	Parous	No	0	0	0	0
D0	17/6/16	117	Yes	Parous	No	0	0	0	0
D0	17/6/16	118	Yes	Parous	No	0	0	0	0
D0	17/6/16	119	Yes	Parous	No	0	0	0	0
D0	17/6/16	120	Yes	Parous	No	0	0	0	0
D0	17/6/16	121	Yes	Parous	No	0	0	0	0
D0	17/6/16	122	Yes	Parous	No	0	0	0	0
D0	17/6/16	123	Yes	Parous	No	0	0	0	0
D0	17/6/16	124	Yes	Parous	No	0	0	0	0
D0	17/6/16	125	Yes	Parous	No	0	0	0	0
D0	17/6/16	126	Yes	Parous	No	0	0	0	0
D0	17/6/16	127	Yes	Parous	No	0	0	0	0
D0	17/6/16	128	Yes	Parous	No	0	0	0	0
D0	17/6/16	129	Yes	Parous	No	0	0	0	0
D0	17/6/16	130	Yes	Parous	No	0	0	0	0
D0	17/6/16	131	Yes	Parous	No	0	0	0	0
D0	17/6/16	132	Yes	Parous	No	0	0	0	0
D0	17/6/16	133	Yes	Parous	No	0	0	0	0
D0	17/6/16	134	Yes	Parous	No	0	0	0	0
D0	17/6/16	135	Yes	Parous	No	0	0	0	0
D0	17/6/16	136	Yes	Parous	No	0	0	0	0
D0	17/6/16	137	Yes	Parous	No	0	0	0	0
D0	17/6/16	138	Yes	Parous	No	0	0	0	0
D0	17/6/16	139	Yes	Parous	No	0	0	0	0
D0	17/6/16	140	Yes	Parous	No	0	0	0	0
D0	17/6/16	141	Yes	Parous	No	0	0	0	0
D0	17/6/16	142	Yes	Parous	No	0	0	0	0
D0	17/6/16	143	Yes	Parous	No	0	0	0	0
D0	17/6/16	144	Yes	Parous	No	0	0	0	0
D0	17/6/16	145	Yes	Parous	No	0	0	0	0
D0	17/6/16	146	Yes	Parous	No	0	0	0	0
D0	17/6/16	147	Yes	Parous	No	0	0	0	0
D0	17/6/16	148	Yes	Parous	No	0	0	0	0
D0	17/6/16	149	Yes	Parous	No	0	0	0	0
D0	17/6/16	150	Yes	Parous	No	0	0	0	0
D0	17/6/16	151	Yes	Parous	No	0	0	0	0
D0	17/6/16	152	Yes	Parous	No	0	0	0	0
D0	17/6/16	153	Yes	Parous	No	0	0	0	0
D0	17/6/16	154	Yes	Parous	No	0	0	0	0
D0	17/6/16	155	Yes	Parous	No	0	0	0	0
D0	17/6/16	156	Yes	Parous	No	0	0	0	0
D0	17/6/16	157	Yes	Parous	No	0	0	0	0
D0	17/6/16	158	Yes	Parous	No	0	0	0	0
D0	17/6/16	159	Yes	Parous	No	0	0	0	0
D0	17/6/16	160	Yes	Parous	No	0	0	0	0
D0	17/6/16	161	Yes	Parous	No	0	0	0	0
D0	17/6/16	162	Yes	Nulliparous
D0	17/6/16	163	Yes	Nulliparous
D0	17/6/16	164	Yes	Nulliparous
D0	17/6/16	165	Yes	Nulliparous
D0	17/6/16	166	Yes	Nulliparous
D0	17/6/16	167	Yes	Nulliparous
D0	17/6/16	168	Yes	Nulliparous
D0	17/6/16	169	Yes	Nulliparous
D0	17/6/16	170	Yes	Nulliparous
D0	17/6/16	171	Yes	Nulliparous
D0	17/6/16	172	Yes	Nulliparous
D0	17/6/16	173	Yes	Nulliparous
D0	17/6/16	174	Yes	Nulliparous
D0	17/6/16	175	Yes	Nulliparous
D0	17/6/16	176	Yes	Nulliparous
D0	17/6/16	177	Yes	Nulliparous
D0	17/6/16	178	Yes	Nulliparous
D0	17/6/16	179	Yes	Nulliparous
D0	17/6/16	180	Yes	Nulliparous
D0	17/6/16	181	Yes	Nulliparous
D0	17/6/16	182	Yes	Nulliparous
D0	17/6/16	183	Yes	Nulliparous
D0	17/6/16	184	Yes	Nulliparous
D0	17/6/16	185	Yes	Nulliparous
D0	17/6/16	186	Yes	Nulliparous
D0	17/6/16	187	Yes	Nulliparous
D0	17/6/16	188	Yes	Nulliparous
D0	17/6/16	189	Yes	Nulliparous
D0	17/6/16	190	Yes	Nulliparous
D0	17/6/16	191	Yes	Nulliparous
D0	17/6/16	192	Yes	Nulliparous
D0	17/6/16	193	Yes	Nulliparous
D0	17/6/16	194	Yes	Nulliparous
D0	17/6/16	195	Yes	Nulliparous
D0	17/6/16	196	Yes	Nulliparous
D0	17/6/16	197	Yes	Nulliparous
D0	17/6/16	198	Yes	Nulliparous
D0	17/6/16	199	Yes	Nulliparous
D0	17/6/16	200	Yes	Nulliparous
D0	17/6/16	201	Yes	Nulliparous
D0	17/6/16	202	Yes	Nulliparous
D0	17/6/16	203	Yes	Nulliparous
D0	17/6/16	204	Yes	Nulliparous
D0	17/6/16	205	Yes	Nulliparous
D0	17/6/16	206	Yes	Nulliparous
D0	17/6/16	207	Yes	Nulliparous
D0	17/6/16	208	Yes	Nulliparous
D0	17/6/16	209	Yes	Nulliparous
D0	17/6/16	210	Yes	Nulliparous
D0	17/6/16	211	Yes	Nulliparous
D0	17/6/16	212	Yes	Nulliparous
D0	17/6/16	213	Yes	Nulliparous
D0	17/6/16	214	Yes	Nulliparous
D0	17/6/16	215	Yes	Nulliparous
D0	17/6/16	216	Yes	Nulliparous
D0	17/6/16	217	Yes	Nulliparous
D0	17/6/16	218	Yes	Nulliparous
D0	17/6/16	219	Yes	Nulliparous
D0	17/6/16	220	Yes	Nulliparous
D0	17/6/16	221	Yes	Nulliparous
D0	17/6/16	222	Yes	Nulliparous
D0	17/6/16	223	Yes	Nulliparous
D0	17/6/16	224	Yes	Nulliparous
D0	17/6/16	225	Yes	Nulliparous
D0	17/6/16	226	Yes	Nulliparous
D0	17/6/16	227	Yes	Nulliparous
D0	17/6/16	228	Yes	Nulliparous
D0	17/6/16	229	Yes	Nulliparous
D0	17/6/16	230	Yes	Nulliparous
D0	17/6/16	231	Yes	Nulliparous
D0	17/6/16	232	Yes	Nulliparous
D0	17/6/16	233	Yes	Nulliparous
D0	17/6/16	234	Yes	Nulliparous
D0	17/6/16	235	Yes	Nulliparous
D0	17/6/16	236	Yes	Nulliparous
D0	17/6/16	237	Yes	Nulliparous
D0	17/6/16	238	Yes	Nulliparous
D0	17/6/16	239	Yes	Nulliparous
D0	17/6/16	240	Yes	Nulliparous
D0	17/6/16	241	Yes	Nulliparous
D0	17/6/16	242	Yes	Nulliparous
D0	17/6/16	243	Yes	Nulliparous
D0	17/6/16	244	Yes	Nulliparous
D0	17/6/16	245	Yes	Nulliparous
D0	17/6/16	246	Yes	Nulliparous
D0	17/6/16	247	Yes	Nulliparous
D0	17/6/16	248	Yes	Nulliparous
D0	17/6/16	249	Yes	Nulliparous
D0	17/6/16	250	Yes	Nulliparous
D0	17/6/16	251	Yes	Nulliparous
D0	17/6/16	252	Yes	Nulliparous
D0	17/6/16	253	Yes	Nulliparous
D0	17/6/16	254	Yes	Nulliparous
D0	17/6/16	255	Yes	Nulliparous
D0	17/6/16	256	Yes	Nulliparous
D0	17/6/16	257	Yes	Nulliparous
D0	17/6/16	258	Yes	Nulliparous
D0	17/6/16	259	Yes	Nulliparous
D0	17/6/16	260	Yes	Nulliparous
D0	17/6/16	261	Yes	Nulliparous
D0	17/6/16	262	Yes	Nulliparous
D0	17/6/16	263	Yes	Nulliparous
D0	17/6/16	264	Yes	Nulliparous
D0	17/6/16	265	Yes	Nulliparous
D0	17/6/16	266	Yes	Nulliparous
D0	17/6/16	267	Yes	Nulliparous
D0	17/6/16	268	Yes	Nulliparous
D0	17/6/16	269	Yes	Nulliparous
D0	17/6/16	270	Yes	Nulliparous
D0	17/6/16	271	Yes	Nulliparous
D0	17/6/16	272	Yes	Nulliparous
D0	17/6/16	273	Yes	Nulliparous
D0	17/6/16	274	Yes	Nulliparous
D0	17/6/16	275	Yes	Nulliparous
D0	17/6/16	276	Yes	Nulliparous
D0	17/6/16	277	Yes	Nulliparous
D0	17/6/16	278	Yes	Nulliparous
D0	17/6/16	279	Yes	Nulliparous
D0	17/6/16	280	Yes	Nulliparous
D0	17/6/16	281	Yes	Nulliparous
D0	17/6/16	282	Yes	Nulliparous
D0	17/6/16	283	Yes	Nulliparous
D0	17/6/16	284	Yes	Nulliparous
D0	17/6/16	285	Yes	Nulliparous
D0	17/6/16	286	Yes	Nulliparous
D0	17/6/16	287	Yes	Nulliparous
D0	17/6/16	288	Yes	Nulliparous
D0	17/6/16	289	Yes	Nulliparous
D0	17/6/16	290	Yes	Nulliparous
D0	17/6/16	291	Yes	Nulliparous
D0	17/6/16	292	Yes	Nulliparous
D0	17/6/16	293	Yes	Nulliparous
D0	17/6/16	294	Yes	Nulliparous
D0	17/6/16	295	Yes	Nulliparous
D0	17/6/16	296	Yes	Nulliparous
D0	17/6/16	297	Yes	Nulliparous
D0	17/6/16	298	Yes	Nulliparous
D0	17/6/16	299	Yes	Nulliparous
D0	17/6/16	300	Yes	Nulliparous
D0	17/6/16	301	Yes	Nulliparous
D0	17/6/16	302	Yes	Nulliparous
D0	17/6/16	303	Yes	Nulliparous
D0	17/6/16	304	Yes	Nulliparous
D0	17/6/16	305	Yes	Nulliparous
D0	17/6/16	306	Yes	Nulliparous
D0	17/6/16	307	Yes	Nulliparous
D0	17/6/16	308	Yes	Nulliparous
D0	17/6/16	309	Yes	Nulliparous
D0	17/6/16	310	Yes	Nulliparous
D0	17/6/16	311	Yes	Nulliparous
D0	17/6/16	312	Yes	Nulliparous
D0	17/6/16	313	Yes	Nulliparous
D0	17/6/16	314	Yes	Nulliparous
D0	17/6/16	315	Yes	Nulliparous
D0	17/6/16	316	Yes	Nulliparous
D0	17/6/16	317	Yes	Nulliparous
D0	17/6/16	318	Yes	Nulliparous
D0	17/6/16	319	Yes	Nulliparous
D0	17/6/16	320	Yes	Nulliparous
D0	17/6/16	321	Yes	Nulliparous
D0	17/6/16	322	Yes	Nulliparous
D0	17/6/16	323	Yes	Nulliparous
D0	17/6/16	324	Yes	Nulliparous
D0	17/6/16	325	Yes	Nulliparous
D0	17/6/16	326	Yes	Nulliparous
D0	17/6/16	327	Yes	Nulliparous
D0	17/6/16	328	Yes	Nulliparous
D0	17/6/16	329	Yes	Nulliparous
D0	17/6/16	330	Yes	Nulliparous
D0	17/6/16	331	Yes	Nulliparous
D0	17/6/16	332	Yes	Nulliparous
D0	17/6/16	333	Yes	Nulliparous
D0	17/6/16	334	Yes	Nulliparous
D0	17/6/16	335	Yes	Nulliparous
D0	17/6/16	336	Yes	Nulliparous
D0	17/6/16	337	Yes	Nulliparous
D0	17/6/16	338	Yes	Nulliparous
D0	17/6/16	339	Yes	Nulliparous
D0	17/6/16	340	Yes	Nulliparous
D0	17/6/16	341	Yes	Nulliparous
D0	17/6/16	342	Yes	Nulliparous
D0	17/6/16	343	Yes	Nulliparous
D0	17/6/16	344	Yes	Nulliparous
D0	17/6/16	345	Yes	Nulliparous
D0	17/6/16	346	Yes	Nulliparous
D0	17/6/16	347	Yes	Nulliparous
D0	17/6/16	348	Yes	Nulliparous
D0	17/6/16	349	Yes	Nulliparous
D0	17/6/16	350	Yes	Nulliparous
D0	17/6/16	351	Yes	Nulliparous
D0	17/6/16	352	Yes	Nulliparous
D0	17/6/16	353	Yes	Nulliparous
D0	17/6/16	354	Yes	Nulliparous
D0	17/6/16	355	Yes	Nulliparous
D0	17/6/16	356	Yes	Nulliparous
D0	17/6/16	357	Yes	Nulliparous
D0	17/6/16	358	Yes	Nulliparous
D0	17/6/16	359	Yes	Nulliparous
D0	17/6/16	360	Yes	Nulliparous
D0	17/6/16	361	Yes	Nulliparous
D0	17/6/16	362	Yes	Nulliparous
D0	17/6/16	363	Yes	Nulliparous
D0	17/6/16	364	Yes	Nulliparous
D0	17/6/16	365	Yes	Nulliparous
D0	17/6/16	366	Yes	Nulliparous
D0	17/6/16	367	Yes	Nulliparous
D0	17/6/16	368	Yes	Nulliparous
D0	17/6/16	369	Yes	Nulliparous
D0	17/6/16	370	Yes	Nulliparous
D0	17/6/16	371	Yes	Nulliparous
D0	17/6/16	372	Yes	Nulliparous
D0	17/6/16	373	Yes	Nulliparous
D0	17/6/16	374	Yes	Nulliparous
D0	17/6/16	375	Yes	Nulliparous
D0	17/6/16	376	Yes	Nulliparous
D0	17/6/16	377	Yes	Nulliparous
D0	17/6/16	378	Yes	Nulliparous
D0	17/6/16	379	Yes	Nulliparous
D0	17/6/16	380	Yes	Nulliparous
D0	17/6/16	381	Yes	Nulliparous
D0	17/6/16	382	Yes	Nulliparous
D0	17/6/16	383	Yes	Nulliparous
D0	17/6/16	384	Yes	Nulliparous
D0	17/6/16	385	Yes	Nulliparous
D0	17/6/16	386	Yes	Nulliparous
D0	17/6/16	387	Yes	Nulliparous
D0	17/6/16	388	Yes	Nulliparous
D0	17/6/16	389	Yes	Nulliparous
D0	17/6/16	390	Yes	Nulliparous
D0	17/6/16	391	Yes	Nulliparous
D0	17/6/16	392	Yes	Nulliparous
D0	17/6/16	393	Yes	Nulliparous
D0	17/6/16	394	Yes	Nulliparous
D0	17/6/16	395	Yes	Nulliparous
D0	17/6/16	396	Yes	Nulliparous
D0	17/6/16	397	Yes	Nulliparous
D0	17/6/16	398	Yes	Nulliparous
D0	17/6/16	399	Yes	Nulliparous
D0	17/6/16	400	Yes	Nulliparous
D0	17/6/16	401	Yes	Nulliparous
D0	17/6/16	402	Yes	Nulliparous
D0	17/6/16	403	Yes	Nulliparous
D0	17/6/16	404	Yes	Nulliparous
D0	17/6/16	405	Yes	Nulliparous
D0	17/6/16	406	Yes	Nulliparous
D0	17/6/16	407	Yes	Nulliparous
D0	17/6/16	408	Yes	Nulliparous
D0	17/6/16	409	Yes	Nulliparous
D0	17/6/16	410	Yes	Nulliparous
D0	17/6/16	411	Yes	Nulliparous
D0	17/6/16	412	Yes	Nulliparous
D0	17/6/16	413	Yes	Nulliparous
D0	17/6/16	414	Yes	Nulliparous
D0	17/6/16	415	Yes	Nulliparous
D0	17/6/16	416	Yes	Nulliparous
D0	17/6/16	417	Yes	Nulliparous
D0	17/6/16	418	Yes	Nulliparous
D0	17/6/16	419	Yes	Nulliparous
D0	17/6/16	420	Yes	Nulliparous
D0	17/6/16	421	Yes	Nulliparous
D0	17/6/16	422	Yes	Nulliparous
D0	17/6/16	423	Yes	Nulliparous
D0	17/6/16	424	Yes	Nulliparous
D0	17/6/16	425	Yes	Nulliparous
D0	17/6/16	426	Yes	Nulliparous
D0	17/6/16	427	Yes	Nulliparous
D0	17/6/16	428	Yes	Nulliparous
D0	17/6/16	429	Yes	Nulliparous
D0	17/6/16	430	Yes	Nulliparous
D0	17/6/16	431	Yes	Nulliparous
D0	17/6/16	432	Yes	Nulliparous
D0	17/6/16	433	Yes	Nulliparous
D0	17/6/16	434	Yes	Nulliparous
D0	17/6/16	435	Yes	Nulliparous
D0	17/6/16	436	Yes	Nulliparous
D0	17/6/16	437	Yes	Nulliparous
D0	17/6/16	438	Yes	Nulliparous
D0	17/6/16	439	Yes	Nulliparous
D0	17/6/16	440	Yes	Nulliparous
D0	17/6/16	441	Yes	Nulliparous
D0	17/6/16	442	Yes	Nulliparous
D0	17/6/16	443	Yes	Nulliparous
D0	17/6/16	444	Yes	Nulliparous
D0	17/6/16	445	Yes	Nulliparous
D0	17/6/16	446	Yes	Nulliparous
D0	17/6/16	447	Yes	Nulliparous
D0	17/6/16	448	Yes	Nulliparous
D0	17/6/16	449	Yes	Nulliparous
D0	17/6/16	450	Yes	Nulliparous
D0	17/6/16	451	Yes	Nulliparous
D0	17/6/16	452	Yes	Nulliparous
D0	17/6/16	453	Yes	Nulliparous
D0	17/6/16	454	Yes	Nulliparous
D0	17/6/16	455	Yes	Nulliparous
D0	17/6/16	456	Yes	Nulliparous
D0	17/6/16	457	Yes	Nulliparous
D0	17/6/16	458	Yes	Nulliparous
D0	17/6/16	459	Yes	Nulliparous
D0	17/6/16	460	Yes	Nulliparous
D0	17/6/16	461	Yes	Nulliparous
D0	17/6/16	462	Yes	Nulliparous
D0	17/6/16	463	Yes	Nulliparous
D0	17/6/16	464	Yes	Nulliparous
D0	17/6/16	465	Yes	Nulliparous
D0	17/6/16	466	Yes	Nulliparous
D0	17/6/16	467	Yes	Nulliparous
D0	17/6/16	468	Yes	Nulliparous
D0	17/6/16	469	Yes	Nulliparous
D0	17/6/16	470	Yes	Nulliparous
D0	17/6/16	471	Yes	Nulliparous
D0	17/6/16	472	Yes	Nulliparous
D0	17/6/16	473	Yes	Nulliparous
D0	17/6/16	474	Yes	Nulliparous
D0	17/6/16	475	Yes	Nulliparous
D0	17/6/16	476	Yes	Nulliparous
D0	17/6/16	477	Yes	Nulliparous
D0	17/6/16	478	Yes	Nulliparous
D0	17/6/16	479	Yes	Nulliparous
D0	17/6/16	480	Yes	Nulliparous
D0	17/6/16	481	Yes	Nulliparous
D0	17/6/16	482	Yes	Nulliparous
D0	17/6/16	483	Yes	Nulliparous
D0	17/6/16	484	Yes	Nulliparous
D0	17/6/16	485	Yes	Nulliparous
D0	17/6/16	486	Yes	Nulliparous
D0	17/6/16	487	Yes	Nulliparous
D0	17/6/16	488	Yes	Nulliparous
D0	17/6/16	489	Yes	Nulliparous
D0	17/6/16	490	Yes	Nulliparous
D0	17/6/16	491	Yes	Nulliparous
D0	17/6/16	492	Yes	Nulliparous
D0	17/6/16	493	Yes	Nulliparous
D0	17/6/16	494	Yes	Nulliparous
D0	17/6/16	495	Yes	Nulliparous
D0	17/6/16	496	Yes	Nulliparous
D0	17/6/16	497	Yes	Nulliparous
D0	17/6/16	498	Yes	Nulliparous
D0	17/6/16	499	Yes	Nulliparous
D0	17/6/16	500	Yes	Nulliparous
D0	17/6/16	501	Yes	Nulliparous
D0	17/6/16	502	Yes	Nulliparous
D0	17/6/16	503	Yes	Nulliparous
D0	17/6/16	504	Yes	Nulliparous
D0	17/6/16	505	Yes	Nulliparous
D0	17/6/16	506	Yes	Nulliparous
D0	17/6/16	507	Yes	Nulliparous
D0	17/6/16	508	Yes	Nulliparous
D0	17/6/16	509	Yes	Nulliparous
D0	17/6/16	510	Yes	Nulliparous
D0	17/6/16	511	Yes	Nulliparous
D0	17/6/16	512	Yes	Nulliparous
D0	17/6/16	513	Yes	Nulliparous
D0	17/6/16	514	Yes	Nulliparous
D0	17/6/16	515	Yes	Nulliparous
D0	17/6/16	516	Yes	Nulliparous
D0	17/6/16	517	Yes	Nulliparous
D0	17/6/16	518	Yes	Nulliparous
D0	17/6/16	519	Yes	Nulliparous
D0	17/6/16	520	Yes	Nulliparous
D0	17/6/16	521	Yes	Nulliparous
D0	17/6/16	522	Yes	Nulliparous
D0	17/6/16	523	Yes	Nulliparous
D0	17/6/16	524	Yes	Nulliparous
D0	17/6/16	525	Yes	Nulliparous
D0	17/6/16	526	Yes	Nulliparous
D0	17/6/16	527	Yes	Nulliparous
D0	17/6/16	528	Yes	Nulliparous
D0	17/6/16	529	Yes	Nulliparous
D0	17/6/16	530	Yes	Nulliparous
D0	17/6/16	531	Yes	Nulliparous
D0	17/6/16	532	Yes	Nulliparous
D0	17/6/16	533	Yes	Nulliparous
D0	17/6/16	534	Yes	Nulliparous
D0	17/6/16	535	Yes	Nulliparous
D0	17/6/16	536	Yes	Nulliparous
D0	17/6/16	537	Yes	Nulliparous
D0	17/6/16	538	Yes	Nulliparous
D0	17/6/16	539	Yes	Nulliparous
D0	17/6/16	540	Yes	Nulliparous
D0	17/6/16	541	Yes	Nulliparous
D0	17/6/16	542	Yes	Nulliparous
D0	17/6/16	543	Yes	Nulliparous
D0	17/6/16	544	Yes	Nulliparous
D0	17/6/16	545	Yes	Nulliparous
D0	17/6/16	546	Yes	Nulliparous
D0	17/6/16	547	Yes	Nulliparous
D0	17/6/16	548	Yes	Nulliparous
D0	17/6/16	549	Yes	Nulliparous
D0	17/6/16	550	Yes	Nulliparous
D0	17/6/16	551	Yes	Nulliparous
D0	17/6/16	552	Yes	Nulliparous
D0	17/6/16	553	Yes	Nulliparous
D0	17/6/16	554	Yes	Nulliparous
D0	17/6/16	555	Yes	Nulliparous
D0	17/6/16	556	Yes	Nulliparous
D0	17/6/16	557	Yes	Nulliparous
D0	17/6/16	558	Yes	Nulliparous
D0	17/6/16	559	Yes	Nulliparous
D0	17/6/16	560	Yes	Nulliparous
D0	17/6/16	561	Yes	Nulliparous
D0	17/6/16	562	Yes	Nulliparous
D0	17/6/16	563	Yes	Nulliparous
D0	17/6/16	564	Yes	Nulliparous
D0	17/6/16	565	Yes	Nulliparous
D0	17/6/16	566	Yes	Nulliparous
D0	17/6/16	567	Yes	Nulliparous
D0	17/6/16	568	Yes	Nulliparous
D0	17/6/16	569	Yes	Nulliparous
D0	17/6/16	570	Yes	Nulliparous
D0	17/6/16	571	Yes	Nulliparous
D0	17/6/16	572	Yes	Nulliparous
D0	17/6/16	573	Yes	Nulliparous
D0	17/6/16	574	Yes	Nulliparous
D0	17/6/16	575	Yes	Nulliparous
D0	17/6/16	576	Yes	Nulliparous
D0	17/6/16	577	Yes	Nulliparous
D0	17/6/16	578	Yes	Nulliparous
D0	17/6/16	579	Yes	Nulliparous
D0	17/6/16	580	Yes	Nulliparous
D0	17/6/16	581	Yes	Nulliparous
D0	17/6/16	582	Yes	Nulliparous
D0	17/6/16	583	Yes	Nulliparous
D0	17/6/16	584	Yes	Nulliparous
D0	17/6/16	585	Yes	Nulliparous
D0	17/6/16	586	Yes	Nulliparous
D0	17/6/16	587	Yes	Nulliparous
D0	17/6/16	588	Yes	Nulliparous
D0	17/6/16	589	Yes	Nulliparous
D0	17/6/16	590	Yes	Nulliparous
D0	17/6/16	591	Yes	Nulliparous
D0	17/6/16	592	Yes	Nulliparous
D0	17/6/16	593	Yes	Nulliparous
D0	17/6/16	594	Yes	Nulliparous
D0	17/6/16	595	Yes	Nulliparous
D0	17/6/16	596	Yes	Nulliparous
D0	17/6/16	597	Yes	Nulliparous
D0	17/6/16	598	Yes	Nulliparous
D0	17/6/16	599	Yes	Nulliparous
D0	17/6/16	600	Yes	Nulliparous
D0	17/6/16	601	Yes	Nulliparous
D0	17/6/16	602	Yes	Nulliparous
D0	17/6/16	603	Yes	Nulliparous
D0	17/6/16	604	Yes	Nulliparous
D0	17/6/16	605	Yes	Nulliparous
D0	17/6/16	606	Yes	Nulliparous
D0	17/6/16	607	Yes	Nulliparous
D0	17/6/16	608	Yes	Nulliparous
D0	17/6/16	609	Yes	Nulliparous
D0	17/6/16	610	Yes	Nulliparous
D0	17/6/16	611	Yes	Nulliparous
D0	17/6/16	612	Yes	Nulliparous
D0	17/6/16	613	Yes	Nulliparous
D0	17/6/16	614	Yes	Nulliparous
D0	17/6/16	615	Yes	Nulliparous
D0	17/6/16	616	Yes	Nulliparous
D0	17/6/16	617	Yes	Nulliparous
D0	17/6/16	618	Yes	Nulliparous
D0	17/6/16	619	Yes	Nulliparous
D0	17/6/16	620	Yes	Nulliparous
D0	17/6/16	621	Yes	Nulliparous
D0	17/6/16	622	Yes	Nulliparous
D0	17/6/16	623	Yes	Nulliparous
D0	17/6/16	624	Yes	Nulliparous
D0	17/6/16	625	Yes	Nulliparous
D0	17/6/16	626	Yes	Nulliparous
D0	17/6/16	627	Yes	Nulliparous
D0	17/6/16	628	Yes	Nulliparous
D0	17/6/16	629	Yes	Nulliparous
D0	17/6/16	630	Yes	Nulliparous
D0	17/6/16	631	Yes	Nulliparous
D0	17/6/16	632	Yes	Nulliparous
D0	17/6/16	633	Yes	Nulliparous
D0	17/6/16	634	Yes	Nulliparous
D0	17/6/16	635	Yes	Nulliparous
D0	17/6/16	636	Yes	Nulliparous
D0	17/6/16	637	Yes	Nulliparous
D0	17/6/16	638	Yes	Nulliparous
D0	17/6/16	639	Yes	Nulliparous
D0	17/6/16	640	Yes	Nulliparous
D0	17/6/16	641	Yes	Nulliparous
D0	17/6/16	642	Yes	Nulliparous
D0	17/6/16	643	Yes	Nulliparous
D0	17/6/16	644	Yes	Nulliparous
D0	17/6/16	645	Yes	Nulliparous
D0	17/6/16	646	Yes	Nulliparous
D0	17/6/16	647	Yes	Nulliparous
D0	17/6/16	648	Yes	Nulliparous
D0	17/6/16	649	Yes	Nulliparous
D0	17/6/16	650	Yes	Nulliparous
D0	17/6/16	651	Yes	Nulliparous
D0	17/6/16	652	Yes	Nulliparous
D0	17/6/16	653	Yes	Nulliparous
D0	17/6/16	654	Yes	Nulliparous
D0	17/6/16	655	Yes	Nulliparous
D0	17/6/16	656	Yes	Nulliparous
D0	17/6/16	657	Yes	Nulliparous
D0	17/6/16	658	Yes	Nulliparous
D0	17/6/16	659	Yes	Nulliparous
D0	17/6/16	660	Yes	Nulliparous
D0	17/6/16	661	Yes	Nulliparous
D0	17/6/16	662	Yes	Nulliparous
D0	17/6/16	663	Yes	Nulliparous
D0	17/6/16	664	Yes	Nulliparous
D0	17/6/16	665	Yes	Nulliparous
D0	17/6/16	666	Yes	Nulliparous
D0	17/6/16	667	Yes	Nulliparous
D0	17/6/16	668	Yes	Nulliparous
D0	17/6/16	669	Yes	Nulliparous
D0	17/6/16	670	Yes	Nulliparous
D0	17/6/16	671	Yes	Nulliparous
D0	17/6/16	672	Yes	Nulliparous
D0	17/6/16	673	Yes	Nulliparous
D0	17/6/16	674	Yes	Nulliparous
D0	17/6/16	675	Yes	Nulliparous
D0	17/6/16	676	Yes	Nulliparous
D0	17/6/16	677	Yes	Nulliparous
D0	17/6/16	678	Yes	Nulliparous
D0	17/6/16	679	Yes	Nulliparous
D0	17/6/16	680	Yes	Nulliparous
D0	17/6/16	681	Yes	Nulliparous
D0	17/6/16	682	Yes	Nulliparous
D0	17/6/16	683	Yes	Nulliparous
D0	17/6/16	684	Yes	Nulliparous
D0	17/6/16	685	Yes	Nulliparous
D0	17/6/16	686	Yes	Nulliparous
D0	17/6/16	687	Yes	Nulliparous
D0	17/6/16	688	Yes	Nulliparous
D0	17/6/16	689	Yes	Nulliparous
D0	17/6/16	690	Yes	Nulliparous
D0	17/6/16	691	Yes	Nulliparous
D0	17/6/16	692	Yes	Nulliparous
D0	17/6/16	693	Yes	Nulliparous
D0	17/6/16	694	Yes	Nulliparous
D0	17/6/16	695	Yes	Nulliparous
D0	17/6/16	696	Yes	Nulliparous
D0	17/6/16	697	Yes	Nulliparous
D0	17/6/16	698	Yes	Nulliparous
D0	17/6/16	699	Yes	Nulliparous
D0	17/6/16	700	Yes	Nulliparous
D0	17/6/16	701	Yes	Nulliparous
D0	17/6/16	702	Yes	Nulliparous
D0	17/6/16	703	Yes	Nulliparous
D0	17/6/16	704	Yes	Nulliparous
D0	17/6/16	705	Yes	Nulliparous
D0	17/6/16	706	Yes	Nulliparous
D0	17/6/16	707	Yes	Nulliparous
D0	17/6/16	708	Yes	Nulliparous
D0	17/6/16	709	Yes	Nulliparous
D0	17/6/16	710	Yes	Nulliparous
D0	17/6/16	711	Yes	Nulliparous
D0	17/6/16	712	Yes	Nulliparous
D0	17/6/16	713	Yes	Nulliparous
D0	17/6/16	714	Yes	Nulliparous
D0	17/6/16	715	Yes	Nulliparous
D0	17/6/16	716	Yes	Nulliparous
D0	17/6/16	717	Yes	Nulliparous
D0	17/6/16	718	Yes	Nulliparous
D0	17/6/16	719	Yes	Nulliparous
D0	17/6/16	720	Yes	Nulliparous
D0	17/6/16	721	Yes	Nulliparous
D0	17/6/16	722	Yes	Nulliparous
D0	17/6/16	723	Yes	Nulliparous
D0	18/6/16	1	Yes	Parous	Yes	0	0	5	5
D0	18/6/16	2	Yes	Parous	Yes	0	0	2	2
D0	18/6/16	3	Yes	Parous	Yes	0	0	6	6
D0	18/6/16	4	Yes	Parous	Yes	0	1	0	0
D0	18/6/16	5	Yes	Parous	Yes	1	1	0	0
D0	18/6/16	6	Yes	Parous	Yes	1	0	0	0
D0	18/6/16	7	Yes	Parous	No	0	0	0	0
D0	18/6/16	8	Yes	Parous	No	0	0	0	0
D0	18/6/16	9	Yes	Parous	No	0	0	0	0
D0	18/6/16	10	Yes	Parous	No	0	0	0	0
D0	18/6/16	11	Yes	Parous	No	0	0	0	0
D0	18/6/16	12	Yes	Parous	No	0	0	0	0
D0	18/6/16	13	Yes	Parous	No	0	0	0	0
D0	18/6/16	14	Yes	Parous	No	0	0	0	0
D0	18/6/16	15	Yes	Parous	No	0	0	0	0
D0	18/6/16	16	Yes	Parous	No	0	0	0	0
D0	18/6/16	17	Yes	Parous	No	0	0	0	0
D0	18/6/16	18	Yes	Parous	No	0	0	0	0
D0	18/6/16	19	Yes	Parous	No	0	0	0	0
D0	18/6/16	20	Yes	Parous	No	0	0	0	0
D0	18/6/16	21	Yes	Parous	No	0	0	0	0
D0	18/6/16	22	Yes	Parous	No	0	0	0	0
D0	18/6/16	23	Yes	Parous	No	0	0	0	0
D0	18/6/16	24	Yes	Parous	No	0	0	0	0
D0	18/6/16	25	Yes	Parous	No	0	0	0	0
D0	18/6/16	26	Yes	Parous	No	0	0	0	0
D0	18/6/16	27	Yes	Parous	No	0	0	0	0
D0	18/6/16	28	Yes	Parous	No	0	0	0	0
D0	18/6/16	29	Yes	Parous	No	0	0	0	0
D0	18/6/16	30	Yes	Parous	No	0	0	0	0
D0	18/6/16	31	Yes	Parous	No	0	0	0	0
D0	18/6/16	32	Yes	Parous	No	0	0	0	0
D0	18/6/16	33	Yes	Parous	No	0	0	0	0
D0	18/6/16	34	Yes	Parous	No	0	0	0	0
D0	18/6/16	35	Yes	Parous	No	0	0	0	0
D0	18/6/16	36	Yes	Parous	No	0	0	0	0
D0	18/6/16	37	Yes	Parous	No	0	0	0	0
D0	18/6/16	38	Yes	Parous	No	0	0	0	0
D0	18/6/16	39	Yes	Parous	No	0	0	0	0
D0	18/6/16	40	Yes	Parous	No	0	0	0	0
D0	18/6/16	41	Yes	Parous	No	0	0	0	0
D0	18/6/16	42	Yes	Parous	No	0	0	0	0
D0	18/6/16	43	Yes	Parous	No	0	0	0	0
D0	18/6/16	44	Yes	Parous	No	0	0	0	0
D0	18/6/16	45	Yes	Parous	No	0	0	0	0
D0	18/6/16	46	Yes	Parous	No	0	0	0	0
D0	18/6/16	47	Yes	Parous	No	0	0	0	0
D0	18/6/16	48	Yes	Parous	No	0	0	0	0
D0	18/6/16	49	Yes	Parous	No	0	0	0	0
D0	18/6/16	50	Yes	Parous	No	0	0	0	0
D0	18/6/16	51	Yes	Parous	No	0	0	0	0
D0	18/6/16	52	Yes	Parous	No	0	0	0	0
D0	18/6/16	53	Yes	Parous	No	0	0	0	0
D0	18/6/16	54	Yes	Parous	No	0	0	0	0
D0	18/6/16	55	Yes	Parous	No	0	0	0	0
D0	18/6/16	56	Yes	Parous	No	0	0	0	0
D0	18/6/16	57	Yes	Parous	No	0	0	0	0
D0	18/6/16	58	Yes	Parous	No	0	0	0	0
D0	18/6/16	59	Yes	Parous	No	0	0	0	0
D0	18/6/16	60	Yes	Parous	No	0	0	0	0
D0	18/6/16	61	Yes	Parous	No	0	0	0	0
D0	18/6/16	62	Yes	Parous	No	0	0	0	0
D0	18/6/16	63	Yes	Parous	No	0	0	0	0
D0	18/6/16	64	Yes	Parous	No	0	0	0	0
D0	18/6/16	65	Yes	Parous	No	0	0	0	0
D0	18/6/16	66	Yes	Parous	No	0	0	0	0
D0	18/6/16	67	Yes	Parous	No	0	0	0	0
D0	18/6/16	68	Yes	Parous	No	0	0	0	0
D0	18/6/16	69	Yes	Parous	No	0	0	0	0
D0	18/6/16	70	Yes	Parous	No	0	0	0	0
D0	18/6/16	71	Yes	Parous	No	0	0	0	0
D0	18/6/16	72	Yes	Parous	No	0	0	0	0
D0	18/6/16	73	Yes	Parous	No	0	0	0	0
D0	18/6/16	74	Yes	Parous	No	0	0	0	0
D0	18/6/16	75	Yes	Parous	No	0	0	0	0
D0	18/6/16	76	Yes	Parous	No	0	0	0	0
D0	18/6/16	77	Yes	Parous	No	0	0	0	0
D0	18/6/16	78	Yes	Parous	No	0	0	0	0
D0	18/6/16	79	Yes	Parous	No	0	0	0	0
D0	18/6/16	80	Yes	Parous	No	0	0	0	0
D0	18/6/16	81	Yes	Parous	No	0	0	0	0
D0	18/6/16	82	Yes	Parous	No	0	0	0	0
D0	18/6/16	83	Yes	Parous	No	0	0	0	0
D0	18/6/16	84	Yes	Parous	No	0	0	0	0
D0	18/6/16	85	Yes	Parous	No	0	0	0	0
D0	18/6/16	86	Yes	Parous	No	0	0	0	0
D0	18/6/16	87	Yes	Parous	No	0	0	0	0
D0	18/6/16	88	Yes	Parous	No	0	0	0	0
D0	18/6/16	89	Yes	Parous	No	0	0	0	0
D0	18/6/16	90	Yes	Parous	No	0	0	0	0
D0	18/6/16	91	Yes	Parous	No	0	0	0	0
D0	18/6/16	92	Yes	Parous	No	0	0	0	0
D0	18/6/16	93	Yes	Parous	No	0	0	0	0
D0	18/6/16	94	Yes	Parous	No	0	0	0	0
D0	18/6/16	95	Yes	Parous	No	0	0	0	0
D0	18/6/16	96	Yes	Parous	No	0	0	0	0
D0	18/6/16	97	Yes	Parous	No	0	0	0	0
D0	18/6/16	98	Yes	Parous	No	0	0	0	0
D0	18/6/16	99	Yes	Parous	No	0	0	0	0
D0	18/6/16	100	Yes	Parous	No	0	0	0	0
D0	18/6/16	101	Yes	Parous	No	0	0	0	0
D0	18/6/16	102	Yes	Parous	No	0	0	0	0
D0	18/6/16	103	Yes	Parous	No	0	0	0	0
D0	18/6/16	104	Yes	Parous	No	0	0	0	0
D0	18/6/16	105	Yes	Parous	No	0	0	0	0
D0	18/6/16	106	Yes	Parous	No	0	0	0	0
D0	18/6/16	107	Yes	Parous	No	0	0	0	0
D0	18/6/16	108	Yes	Parous	No	0	0	0	0
D0	18/6/16	109	Yes	Parous	No	0	0	0	0
D0	18/6/16	110	Yes	Parous	No	0	0	0	0
D0	18/6/16	111	Yes	Parous	No	0	0	0	0
D0	18/6/16	112	Yes	Parous	No	0	0	0	0
D0	18/6/16	113	Yes	Parous	No	0	0	0	0
D0	18/6/16	114	Yes	Parous	No	0	0	0	0
D0	18/6/16	115	Yes	Parous	No	0	0	0	0
D0	18/6/16	116	Yes	Parous	No	0	0	0	0
D0	18/6/16	117	Yes	Parous	No	0	0	0	0
D0	18/6/16	118	Yes	Parous	No	0	0	0	0
D0	18/6/16	119	Yes	Parous	No	0	0	0	0
D0	18/6/16	120	Yes	Parous	No	0	0	0	0
D0	18/6/16	121	Yes	Parous	No	0	0	0	0
D0	18/6/16	122	Yes	Parous	No	0	0	0	0
D0	18/6/16	123	Yes	Parous	No	0	0	0	0
D0	18/6/16	124	Yes	Parous	No	0	0	0	0
D0	18/6/16	125	Yes	Parous	No	0	0	0	0
D0	18/6/16	126	Yes	Parous	No	0	0	0	0
D0	18/6/16	127	Yes	Parous	No	0	0	0	0
D0	18/6/16	128	Yes	Parous	No	0	0	0	0
D0	18/6/16	129	Yes	Parous	No	0	0	0	0
D0	18/6/16	130	Yes	Parous	No	0	0	0	0
D0	18/6/16	131	Yes	Parous	No	0	0	0	0
D0	18/6/16	132	Yes	Parous	No	0	0	0	0
D0	18/6/16	133	Yes	Parous	No	0	0	0	0
D0	18/6/16	134	Yes	Parous	No	0	0	0	0
D0	18/6/16	135	Yes	Parous	No	0	0	0	0
D0	18/6/16	136	Yes	Parous	No	0	0	0	0
D0	18/6/16	137	Yes	Parous	No	0	0	0	0
D0	18/6/16	138	Yes	Parous	No	0	0	0	0
D0	18/6/16	139	Yes	Parous	No	0	0	0	0
D0	18/6/16	140	Yes	Parous	No	0	0	0	0
D0	18/6/16	141	Yes	Parous	No	0	0	0	0
D0	18/6/16	142	Yes	Parous	No	0	0	0	0
D0	18/6/16	143	Yes	Parous	No	0	0	0	0
D0	18/6/16	144	Yes	Parous	No	0	0	0	0
D0	18/6/16	145	Yes	Parous	No	0	0	0	0
D0	18/6/16	146	Yes	Parous	No	0	0	0	0
D0	18/6/16	147	Yes	Parous	No	0	0	0	0
D0	18/6/16	148	Yes	Parous	No	0	0	0	0
D0	18/6/16	149	Yes	Parous	No	0	0	0	0
D0	18/6/16	150	Yes	Parous	No	0	0	0	0
D0	18/6/16	151	Yes	Parous	No	0	0	0	0
D0	18/6/16	152	Yes	Parous	No	0	0	0	0
D0	18/6/16	153	Yes	Parous	No	0	0	0	0
D0	18/6/16	154	Yes	Parous	No	0	0	0	0
D0	18/6/16	155	Yes	Parous	No	0	0	0	0
D0	18/6/16	156	Yes	Parous	No	0	0	0	0
D0	18/6/16	157	Yes	Parous	No	0	0	0	0
D0	18/6/16	158	Yes	Parous	No	0	0	0	0
D0	18/6/16	159	Yes	Parous	No	0	0	0	0
D0	18/6/16	160	Yes	Parous	No	0	0	0	0
D0	18/6/16	161	Yes	Parous	No	0	0	0	0
D0	18/6/16	162	Yes	Parous	No	0	0	0	0
D0	18/6/16	163	Yes	Parous	No	0	0	0	0
D0	18/6/16	164	Yes	Parous	No	0	0	0	0
D0	18/6/16	165	Yes	Parous	No	0	0	0	0
D0	18/6/16	166	Yes	Parous	No	0	0	0	0
D0	18/6/16	167	Yes	Parous	No	0	0	0	0
D0	18/6/16	168	Yes	Parous	No	0	0	0	0
D0	18/6/16	169	Yes	Parous	No	0	0	0	0
D0	18/6/16	170	Yes	Parous	No	0	0	0	0
D0	18/6/16	171	Yes	Parous	No	0	0	0	0
D0	18/6/16	172	Yes	Parous	No	0	0	0	0
D0	18/6/16	173	Yes	Parous	No	0	0	0	0
D0	18/6/16	174	Yes	Parous	No	0	0	0	0
D0	18/6/16	175	Yes	Parous	No	0	0	0	0
D0	18/6/16	176	Yes	Parous	No	0	0	0	0
D0	18/6/16	177	Yes	Parous	No	0	0	0	0
D0	18/6/16	178	Yes	Parous	No	0	0	0	0
D0	18/6/16	179	Yes	Parous	No	0	0	0	0
D0	18/6/16	180	Yes	Parous	No	0	0	0	0
D0	18/6/16	181	Yes	Parous	No	0	0	0	0
D0	18/6/16	182	Yes	Nulliparous
D0	18/6/16	183	Yes	Nulliparous
D0	18/6/16	184	Yes	Nulliparous
D0	18/6/16	185	Yes	Nulliparous
D0	18/6/16	186	Yes	Nulliparous
D0	18/6/16	187	Yes	Nulliparous
D0	18/6/16	188	Yes	Nulliparous
D0	18/6/16	189	Yes	Nulliparous
D0	18/6/16	190	Yes	Nulliparous
D0	18/6/16	191	Yes	Nulliparous
D0	18/6/16	192	Yes	Nulliparous
D0	18/6/16	193	Yes	Nulliparous
D0	18/6/16	194	Yes	Nulliparous
D0	18/6/16	195	Yes	Nulliparous
D0	18/6/16	196	Yes	Nulliparous
D0	18/6/16	197	Yes	Nulliparous
D0	18/6/16	198	Yes	Nulliparous
D0	18/6/16	199	Yes	Nulliparous
D0	18/6/16	200	Yes	Nulliparous
D0	18/6/16	201	Yes	Nulliparous
D0	18/6/16	202	Yes	Nulliparous
D0	18/6/16	203	Yes	Nulliparous
D0	18/6/16	204	Yes	Nulliparous
D0	18/6/16	205	Yes	Nulliparous
D0	18/6/16	206	Yes	Nulliparous
D0	18/6/16	207	Yes	Nulliparous
D0	18/6/16	208	Yes	Nulliparous
D0	18/6/16	209	Yes	Nulliparous
D0	18/6/16	210	Yes	Nulliparous
D0	18/6/16	211	Yes	Nulliparous
D0	18/6/16	212	Yes	Nulliparous
D0	18/6/16	213	Yes	Nulliparous
D0	18/6/16	214	Yes	Nulliparous
D0	18/6/16	215	Yes	Nulliparous
D0	18/6/16	216	Yes	Nulliparous
D0	18/6/16	217	Yes	Nulliparous
D0	18/6/16	218	Yes	Nulliparous
D0	18/6/16	219	Yes	Nulliparous
D0	18/6/16	220	Yes	Nulliparous
D0	18/6/16	221	Yes	Nulliparous
D0	18/6/16	222	Yes	Nulliparous
D0	18/6/16	223	Yes	Nulliparous
D0	18/6/16	224	Yes	Nulliparous
D0	18/6/16	225	Yes	Nulliparous
D0	18/6/16	226	Yes	Nulliparous
D0	18/6/16	227	Yes	Nulliparous
D0	18/6/16	228	Yes	Nulliparous
D0	18/6/16	229	Yes	Nulliparous
D0	18/6/16	230	Yes	Nulliparous
D0	18/6/16	231	Yes	Nulliparous
D0	18/6/16	232	Yes	Nulliparous
D0	18/6/16	233	Yes	Nulliparous
D0	18/6/16	234	Yes	Nulliparous
D0	18/6/16	235	Yes	Nulliparous
D0	18/6/16	236	Yes	Nulliparous
D0	18/6/16	237	Yes	Nulliparous
D0	18/6/16	238	Yes	Nulliparous
D0	18/6/16	239	Yes	Nulliparous
D0	18/6/16	240	Yes	Nulliparous
D0	18/6/16	241	Yes	Nulliparous
D0	18/6/16	242	Yes	Nulliparous
D0	18/6/16	243	Yes	Nulliparous
D0	18/6/16	244	Yes	Nulliparous
D0	18/6/16	245	Yes	Nulliparous
D0	18/6/16	246	Yes	Nulliparous
D0	18/6/16	247	Yes	Nulliparous
D0	18/6/16	248	Yes	Nulliparous
D0	18/6/16	249	Yes	Nulliparous
D0	18/6/16	250	Yes	Nulliparous
D0	18/6/16	251	Yes	Nulliparous
D0	18/6/16	252	Yes	Nulliparous
D0	18/6/16	253	Yes	Nulliparous
D0	18/6/16	254	Yes	Nulliparous
D0	18/6/16	255	Yes	Nulliparous
D0	18/6/16	256	Yes	Nulliparous
D0	18/6/16	257	Yes	Nulliparous
D0	18/6/16	258	Yes	Nulliparous
D0	18/6/16	259	Yes	Nulliparous
D0	18/6/16	260	Yes	Nulliparous
D0	18/6/16	261	Yes	Nulliparous
D0	18/6/16	262	Yes	Nulliparous
D0	18/6/16	263	Yes	Nulliparous
D0	18/6/16	264	Yes	Nulliparous
D0	18/6/16	265	Yes	Nulliparous
D0	18/6/16	266	Yes	Nulliparous
D0	18/6/16	267	Yes	Nulliparous
D0	18/6/16	268	Yes	Nulliparous
D0	18/6/16	269	Yes	Nulliparous
D0	18/6/16	270	Yes	Nulliparous
D0	18/6/16	271	Yes	Nulliparous
D0	18/6/16	272	Yes	Nulliparous
D0	18/6/16	273	Yes	Nulliparous
D0	18/6/16	274	Yes	Nulliparous
D0	18/6/16	275	Yes	Nulliparous
D0	18/6/16	276	Yes	Nulliparous
D0	18/6/16	277	Yes	Nulliparous
D0	18/6/16	278	Yes	Nulliparous
D0	18/6/16	279	Yes	Nulliparous
D0	18/6/16	280	Yes	Nulliparous
D0	18/6/16	281	Yes	Nulliparous
D0	18/6/16	282	Yes	Nulliparous
D0	18/6/16	283	Yes	Nulliparous
D0	18/6/16	284	Yes	Nulliparous
D0	18/6/16	285	Yes	Nulliparous
D0	18/6/16	286	Yes	Nulliparous
D0	18/6/16	287	Yes	Nulliparous
D0	18/6/16	288	Yes	Nulliparous
D0	18/6/16	289	Yes	Nulliparous
D0	18/6/16	290	Yes	Nulliparous
D0	18/6/16	291	Yes	Nulliparous
D0	18/6/16	292	Yes	Nulliparous
D0	18/6/16	293	Yes	Nulliparous
D0	18/6/16	294	Yes	Nulliparous
D0	18/6/16	295	Yes	Nulliparous
D0	18/6/16	296	Yes	Nulliparous
D0	18/6/16	297	Yes	Nulliparous
D0	18/6/16	298	Yes	Nulliparous
D0	18/6/16	299	Yes	Nulliparous
D0	18/6/16	300	Yes	Nulliparous
D0	18/6/16	301	Yes	Nulliparous
D0	18/6/16	302	Yes	Nulliparous
D0	18/6/16	303	Yes	Nulliparous
D0	18/6/16	304	Yes	Nulliparous
D0	18/6/16	305	Yes	Nulliparous
D0	18/6/16	306	Yes	Nulliparous
D0	18/6/16	307	Yes	Nulliparous
D0	18/6/16	308	Yes	Nulliparous
D0	18/6/16	309	Yes	Nulliparous
D0	18/6/16	310	Yes	Nulliparous
D0	18/6/16	311	Yes	Nulliparous
D0	18/6/16	312	Yes	Nulliparous
D0	18/6/16	313	Yes	Nulliparous
D0	18/6/16	314	Yes	Nulliparous
D0	18/6/16	315	Yes	Nulliparous
D0	18/6/16	316	Yes	Nulliparous
D0	18/6/16	317	Yes	Nulliparous
D0	18/6/16	318	Yes	Nulliparous
D0	18/6/16	319	Yes	Nulliparous
D0	18/6/16	320	Yes	Nulliparous
D0	18/6/16	321	Yes	Nulliparous
D0	18/6/16	322	Yes	Nulliparous
D0	18/6/16	323	Yes	Nulliparous
D0	18/6/16	324	Yes	Nulliparous
D0	18/6/16	325	Yes	Nulliparous
D0	18/6/16	326	Yes	Nulliparous
D0	18/6/16	327	Yes	Nulliparous
D0	18/6/16	328	Yes	Nulliparous
D0	18/6/16	329	Yes	Nulliparous
D0	18/6/16	330	Yes	Nulliparous
D0	18/6/16	331	Yes	Nulliparous
D0	18/6/16	332	Yes	Nulliparous
D0	18/6/16	333	Yes	Nulliparous
D0	18/6/16	334	Yes	Nulliparous
D0	18/6/16	335	Yes	Nulliparous
D0	18/6/16	336	Yes	Nulliparous
D0	18/6/16	337	Yes	Nulliparous
D0	18/6/16	338	Yes	Nulliparous
D0	18/6/16	339	Yes	Nulliparous
D0	18/6/16	340	Yes	Nulliparous
D0	18/6/16	341	Yes	Nulliparous
D0	18/6/16	342	Yes	Nulliparous
D0	18/6/16	343	Yes	Nulliparous
D0	18/6/16	344	Yes	Nulliparous
D0	18/6/16	345	Yes	Nulliparous
D0	18/6/16	346	Yes	Nulliparous
D0	18/6/16	347	Yes	Nulliparous
D0	18/6/16	348	Yes	Nulliparous
D0	18/6/16	349	Yes	Nulliparous
D0	18/6/16	350	Yes	Nulliparous
D0	18/6/16	351	Yes	Nulliparous
D0	18/6/16	352	Yes	Nulliparous
D0	18/6/16	353	Yes	Nulliparous
D0	18/6/16	354	Yes	Nulliparous
D0	18/6/16	355	Yes	Nulliparous
D0	18/6/16	356	Yes	Nulliparous
D0	18/6/16	357	Yes	Nulliparous
D0	18/6/16	358	Yes	Nulliparous
D0	18/6/16	359	Yes	Nulliparous
D0	18/6/16	360	Yes	Nulliparous
D0	18/6/16	361	Yes	Nulliparous
D0	18/6/16	362	Yes	Nulliparous
D0	18/6/16	363	Yes	Nulliparous
D0	18/6/16	364	Yes	Nulliparous
D0	18/6/16	365	Yes	Nulliparous
D0	18/6/16	366	Yes	Nulliparous
D0	18/6/16	367	Yes	Nulliparous
D0	18/6/16	368	Yes	Nulliparous
D0	18/6/16	369	Yes	Nulliparous
D0	18/6/16	370	Yes	Nulliparous
D0	18/6/16	371	Yes	Nulliparous
D0	18/6/16	372	Yes	Nulliparous
D0	18/6/16	373	Yes	Nulliparous
D0	18/6/16	374	Yes	Nulliparous
D0	18/6/16	375	Yes	Nulliparous
D0	18/6/16	376	Yes	Nulliparous
D0	18/6/16	377	Yes	Nulliparous
D0	18/6/16	378	Yes	Nulliparous
D0	18/6/16	379	Yes	Nulliparous
D0	18/6/16	380	Yes	Nulliparous
D0	18/6/16	381	Yes	Nulliparous
D0	18/6/16	382	Yes	Nulliparous
D0	18/6/16	383	Yes	Nulliparous
D0	18/6/16	384	Yes	Nulliparous
D0	18/6/16	385	Yes	Nulliparous
D0	18/6/16	386	Yes	Nulliparous
D0	18/6/16	387	Yes	Nulliparous
D0	18/6/16	388	Yes	Nulliparous
D0	18/6/16	389	Yes	Nulliparous
D0	18/6/16	390	Yes	Nulliparous
D0	18/6/16	391	Yes	Nulliparous
D0	18/6/16	392	Yes	Nulliparous
D0	18/6/16	393	Yes	Nulliparous
D0	18/6/16	394	Yes	Nulliparous
D0	18/6/16	395	Yes	Nulliparous
D0	18/6/16	396	Yes	Nulliparous
D0	18/6/16	397	Yes	Nulliparous
D0	18/6/16	398	Yes	Nulliparous
D0	18/6/16	399	Yes	Nulliparous
D0	18/6/16	400	Yes	Nulliparous
D0	18/6/16	401	Yes	Nulliparous
D0	18/6/16	402	Yes	Nulliparous
D0	18/6/16	403	Yes	Nulliparous
D0	18/6/16	404	Yes	Nulliparous
D0	18/6/16	405	Yes	Nulliparous
D0	18/6/16	406	Yes	Nulliparous
D0	18/6/16	407	Yes	Nulliparous
D0	18/6/16	408	Yes	Nulliparous
D0	18/6/16	409	Yes	Nulliparous
D0	18/6/16	410	Yes	Nulliparous
D0	18/6/16	411	Yes	Nulliparous
D0	18/6/16	412	Yes	Nulliparous
D0	18/6/16	413	Yes	Nulliparous
D0	18/6/16	414	Yes	Nulliparous
D0	18/6/16	415	Yes	Nulliparous
D0	18/6/16	416	Yes	Nulliparous
D0	18/6/16	417	Yes	Nulliparous
D0	18/6/16	418	Yes	Nulliparous
D0	18/6/16	419	Yes	Nulliparous
D0	18/6/16	420	Yes	Nulliparous
D0	18/6/16	421	Yes	Nulliparous
D0	18/6/16	422	Yes	Nulliparous
D0	18/6/16	423	Yes	Nulliparous
D0	18/6/16	424	Yes	Nulliparous
D0	18/6/16	425	Yes	Nulliparous
D0	18/6/16	426	Yes	Nulliparous
D0	18/6/16	427	Yes	Nulliparous
D0	18/6/16	428	Yes	Nulliparous
D0	18/6/16	429	Yes	Nulliparous
D0	18/6/16	430	Yes	Nulliparous
D0	18/6/16	431	Yes	Nulliparous
D0	18/6/16	432	Yes	Nulliparous
D0	18/6/16	433	Yes	Nulliparous
D0	18/6/16	434	Yes	Nulliparous
D0	18/6/16	435	Yes	Nulliparous
D0	18/6/16	436	Yes	Nulliparous
D0	18/6/16	437	Yes	Nulliparous
D0	18/6/16	438	Yes	Nulliparous
D0	18/6/16	439	Yes	Nulliparous
D0	18/6/16	440	Yes	Nulliparous
D0	18/6/16	441	Yes	Nulliparous
D0	18/6/16	442	Yes	Nulliparous
D0	18/6/16	443	Yes	Nulliparous
D0	18/6/16	444	Yes	Nulliparous
D0	18/6/16	445	Yes	Nulliparous
D0	18/6/16	446	Yes	Nulliparous
D0	18/6/16	447	Yes	Nulliparous
D0	18/6/16	448	Yes	Nulliparous
D0	18/6/16	449	Yes	Nulliparous
D0	18/6/16	450	Yes	Nulliparous
D0	18/6/16	451	Yes	Nulliparous
D0	18/6/16	452	Yes	Nulliparous
D0	18/6/16	453	Yes	Nulliparous
D0	18/6/16	454	Yes	Nulliparous
D0	18/6/16	455	Yes	Nulliparous
D0	18/6/16	456	Yes	Nulliparous
D0	18/6/16	457	Yes	Nulliparous
D0	18/6/16	458	Yes	Nulliparous
D0	18/6/16	459	Yes	Nulliparous
D0	18/6/16	460	Yes	Nulliparous
D0	18/6/16	461	Yes	Nulliparous
D0	18/6/16	462	Yes	Nulliparous
D0	18/6/16	463	Yes	Nulliparous
D0	18/6/16	464	Yes	Nulliparous
D0	18/6/16	465	Yes	Nulliparous
D0	18/6/16	466	Yes	Nulliparous
D0	18/6/16	467	Yes	Nulliparous
D0	18/6/16	468	Yes	Nulliparous
D0	18/6/16	469	Yes	Nulliparous
D0	18/6/16	470	Yes	Nulliparous
D0	18/6/16	471	Yes	Nulliparous
D0	18/6/16	472	Yes	Nulliparous
D0	18/6/16	473	Yes	Nulliparous
D0	18/6/16	474	Yes	Nulliparous
D0	18/6/16	475	Yes	Nulliparous
D0	18/6/16	476	Yes	Nulliparous
D0	18/6/16	477	Yes	Nulliparous
D0	18/6/16	478	Yes	Nulliparous
D0	18/6/16	479	Yes	Nulliparous
D0	18/6/16	480	Yes	Nulliparous
D0	18/6/16	481	Yes	Nulliparous
D0	18/6/16	482	Yes	Nulliparous
D0	18/6/16	483	Yes	Nulliparous
D0	18/6/16	484	Yes	Nulliparous
D0	18/6/16	485	Yes	Nulliparous
D0	18/6/16	486	Yes	Nulliparous
D0	18/6/16	487	Yes	Nulliparous
D0	18/6/16	488	Yes	Nulliparous
D0	18/6/16	489	Yes	Nulliparous
D0	18/6/16	490	Yes	Nulliparous
D0	18/6/16	491	Yes	Nulliparous
D0	18/6/16	492	Yes	Nulliparous
D0	18/6/16	493	Yes	Nulliparous
D0	18/6/16	494	Yes	Nulliparous
D0	18/6/16	495	Yes	Nulliparous
D0	18/6/16	496	Yes	Nulliparous
D0	18/6/16	497	Yes	Nulliparous
D0	18/6/16	498	Yes	Nulliparous
D0	18/6/16	499	Yes	Nulliparous
D0	18/6/16	500	Yes	Nulliparous
D0	18/6/16	501	Yes	Nulliparous
D0	18/6/16	502	Yes	Nulliparous
D0	18/6/16	503	Yes	Nulliparous
D0	18/6/16	504	Yes	Nulliparous
D0	18/6/16	505	Yes	Nulliparous
D0	18/6/16	506	Yes	Nulliparous
D0	18/6/16	507	Yes	Nulliparous
D0	18/6/16	508	Yes	Nulliparous
D0	18/6/16	509	Yes	Nulliparous
D0	18/6/16	510	Yes	Nulliparous
D0	18/6/16	511	Yes	Nulliparous
D0	18/6/16	512	Yes	Nulliparous
D0	18/6/16	513	Yes	Nulliparous
D0	18/6/16	514	Yes	Nulliparous
D0	18/6/16	515	Yes	Nulliparous
D0	18/6/16	516	Yes	Nulliparous
D0	18/6/16	517	Yes	Nulliparous
D0	18/6/16	518	Yes	Nulliparous
D0	18/6/16	519	Yes	Nulliparous
D0	18/6/16	520	Yes	Nulliparous
D0	18/6/16	521	Yes	Nulliparous
D0	18/6/16	522	Yes	Nulliparous
D0	18/6/16	523	Yes	Nulliparous
D0	18/6/16	524	Yes	Nulliparous
D0	18/6/16	525	Yes	Nulliparous
D0	18/6/16	526	Yes	Nulliparous
D0	18/6/16	527	Yes	Nulliparous
D0	18/6/16	528	Yes	Nulliparous
D0	18/6/16	529	Yes	Nulliparous
D0	18/6/16	530	Yes	Nulliparous
D0	18/6/16	531	Yes	Nulliparous
D0	18/6/16	532	Yes	Nulliparous
D0	18/6/16	533	Yes	Nulliparous
D0	18/6/16	534	Yes	Nulliparous
D0	18/6/16	535	Yes	Nulliparous
D0	18/6/16	536	Yes	Nulliparous
D0	18/6/16	537	Yes	Nulliparous
D0	18/6/16	538	Yes	Nulliparous
D0	18/6/16	539	Yes	Nulliparous
D0	18/6/16	540	Yes	Nulliparous
D0	18/6/16	541	Yes	Nulliparous
D0	18/6/16	542	Yes	Nulliparous
D0	18/6/16	543	Yes	Nulliparous
D0	18/6/16	544	Yes	Nulliparous
D0	18/6/16	545	Yes	Nulliparous
D0	18/6/16	546	Yes	Nulliparous
D0	18/6/16	547	Yes	Nulliparous
D0	18/6/16	548	Yes	Nulliparous
D0	18/6/16	549	Yes	Nulliparous
D0	18/6/16	550	Yes	Nulliparous
D0	18/6/16	551	Yes	Nulliparous
D0	18/6/16	552	Yes	Nulliparous
D0	18/6/16	553	Yes	Nulliparous
D0	18/6/16	554	Yes	Nulliparous
D0	18/6/16	555	Yes	Nulliparous
D0	18/6/16	556	Yes	Nulliparous
D0	18/6/16	557	Yes	Nulliparous
D0	18/6/16	558	Yes	Nulliparous
D0	18/6/16	559	Yes	Nulliparous
D0	18/6/16	560	Yes	Nulliparous
D0	18/6/16	561	Yes	Nulliparous
D0	18/6/16	562	Yes	Nulliparous
D0	18/6/16	563	Yes	Nulliparous
D0	18/6/16	564	Yes	Nulliparous
D0	18/6/16	565	Yes	Nulliparous
D0	18/6/16	566	Yes	Nulliparous
D0	18/6/16	567	Yes	Nulliparous
D0	18/6/16	568	Yes	Nulliparous
D0	18/6/16	569	Yes	Nulliparous
D0	18/6/16	570	Yes	Nulliparous
D0	18/6/16	571	Yes	Nulliparous
D0	18/6/16	572	Yes	Nulliparous
D0	18/6/16	573	Yes	Nulliparous
D0	18/6/16	574	Yes	Nulliparous
D0	18/6/16	575	Yes	Nulliparous
D0	18/6/16	576	Yes	Nulliparous
D0	18/6/16	577	Yes	Nulliparous
D0	18/6/16	578	Yes	Nulliparous
D0	18/6/16	579	Yes	Nulliparous
D0	18/6/16	580	Yes	Nulliparous
D0	18/6/16	581	Yes	Nulliparous
D0	18/6/16	582	Yes	Nulliparous
D0	18/6/16	583	Yes	Nulliparous
D0	18/6/16	584	Yes	Nulliparous
D0	18/6/16	585	Yes	Nulliparous
D0	18/6/16	586	Yes	Nulliparous
D0	18/6/16	587	Yes	Nulliparous
D0	18/6/16	588	Yes	Nulliparous
D0	18/6/16	589	Yes	Nulliparous
D0	18/6/16	590	Yes	Nulliparous
D0	18/6/16	591	Yes	Nulliparous
D0	18/6/16	592	Yes	Nulliparous
D0	18/6/16	593	Yes	Nulliparous
D0	18/6/16	594	Yes	Nulliparous
D0	18/6/16	595	Yes	Nulliparous
D0	18/6/16	596	Yes	Nulliparous
D0	18/6/16	597	Yes	Nulliparous
D0	18/6/16	598	Yes	Nulliparous
D0	18/6/16	599	Yes	Nulliparous
D0	18/6/16	600	Yes	Nulliparous
D0	18/6/16	601	Yes	Nulliparous
D0	18/6/16	602	Yes	Nulliparous
D0	18/6/16	603	Yes	Nulliparous
D0	18/6/16	604	Yes	Nulliparous
D0	18/6/16	605	Yes	Nulliparous
D0	18/6/16	606	Yes	Nulliparous
D0	18/6/16	607	Yes	Nulliparous
D0	18/6/16	608	Yes	Nulliparous
D0	18/6/16	609	Yes	Nulliparous
D0	18/6/16	610	Yes	Nulliparous
D0	18/6/16	611	Yes	Nulliparous
D0	18/6/16	612	Yes	Nulliparous
D0	18/6/16	613	Yes	Nulliparous
D0	18/6/16	614	Yes	Nulliparous
D0	18/6/16	615	Yes	Nulliparous
D0	18/6/16	616	Yes	Nulliparous
D0	18/6/16	617	Yes	Nulliparous
D0	18/6/16	618	Yes	Nulliparous
D0	18/6/16	619	Yes	Nulliparous
D0	18/6/16	620	Yes	Nulliparous
D0	18/6/16	621	Yes	Nulliparous
D0	18/6/16	622	Yes	Nulliparous
D0	18/6/16	623	Yes	Nulliparous
D0	18/6/16	624	Yes	Nulliparous
D0	18/6/16	625	Yes	Nulliparous
D0	18/6/16	626	Yes	Nulliparous
D0	18/6/16	627	Yes	Nulliparous
D0	18/6/16	628	Yes	Nulliparous
D0	18/6/16	629	Yes	Nulliparous
D0	18/6/16	630	Yes	Nulliparous
D0	18/6/16	631	Yes	Nulliparous
D0	18/6/16	632	Yes	Nulliparous
D0	18/6/16	633	Yes	Nulliparous
D0	18/6/16	634	Yes	Nulliparous
D0	18/6/16	635	Yes	Nulliparous
D0	18/6/16	636	Yes	Nulliparous
D0	18/6/16	637	Yes	Nulliparous
D0	18/6/16	638	Yes	Nulliparous
D0	18/6/16	639	Yes	Nulliparous
D0	18/6/16	640	Yes	Nulliparous
D0	18/6/16	641	Yes	Nulliparous
D0	18/6/16	642	Yes	Nulliparous
D0	18/6/16	643	Yes	Nulliparous
D0	18/6/16	644	Yes	Nulliparous
D0	18/6/16	645	Yes	Nulliparous
D0	18/6/16	646	Yes	Nulliparous
D0	18/6/16	647	Yes	Nulliparous
D0	18/6/16	648	Yes	Nulliparous
D0	18/6/16	649	Yes	Nulliparous
D0	18/6/16	650	Yes	Nulliparous
D0	18/6/16	651	Yes	Nulliparous
D0	18/6/16	652	Yes	Nulliparous
D0	18/6/16	653	Yes	Nulliparous
D0	18/6/16	654	Yes	Nulliparous
D0	18/6/16	655	Yes	Nulliparous
D0	18/6/16	656	Yes	Nulliparous
D0	18/6/16	657	Yes	Nulliparous
D0	18/6/16	658	Yes	Nulliparous
D0	18/6/16	659	Yes	Nulliparous
D0	18/6/16	660	Yes	Nulliparous
D0	18/6/16	661	Yes	Nulliparous
D0	18/6/16	662	Yes	Nulliparous
D0	18/6/16	663	Yes	Nulliparous
D0	18/6/16	664	Yes	Nulliparous
D0	18/6/16	665	Yes	Nulliparous
D0	18/6/16	666	Yes	Nulliparous
D0	18/6/16	667	Yes	Nulliparous
D0	18/6/16	668	Yes	Nulliparous
D0	18/6/16	669	Yes	Nulliparous
D0	18/6/16	670	Yes	Nulliparous
D0	18/6/16	671	Yes	Nulliparous
D0	18/6/16	672	Yes	Nulliparous
D0	18/6/16	673	Yes	Nulliparous
D0	18/6/16	674	Yes	Nulliparous
D0	18/6/16	675	Yes	Nulliparous
D0	18/6/16	676	Yes	Nulliparous
D0	18/6/16	677	Yes	Nulliparous
D0	18/6/16	678	Yes	Nulliparous
D0	18/6/16	679	Yes	Nulliparous
D0	18/6/16	680	Yes	Nulliparous
D0	18/6/16	681	Yes	Nulliparous
D0	18/6/16	682	Yes	Nulliparous
D0	18/6/16	683	Yes	Nulliparous
D0	18/6/16	684	Yes	Nulliparous
D0	18/6/16	685	Yes	Nulliparous
D0	18/6/16	686	Yes	Nulliparous
D0	18/6/16	687	Yes	Nulliparous
D0	18/6/16	688	Yes	Nulliparous
D0	18/6/16	689	Yes	Nulliparous
D0	18/6/16	690	Yes	Nulliparous
D0	18/6/16	691	Yes	Nulliparous
D0	18/6/16	692	Yes	Nulliparous
D0	18/6/16	693	Yes	Nulliparous
D0	18/6/16	694	Yes	Nulliparous
D0	18/6/16	695	Yes	Nulliparous
D0	18/6/16	696	Yes	Nulliparous
D0	18/6/16	697	Yes	Nulliparous
D0	18/6/16	698	Yes	Nulliparous
D0	18/6/16	699	Yes	Nulliparous
D0	18/6/16	700	Yes	Nulliparous
D0	18/6/16	701	Yes	Nulliparous
D0	18/6/16	702	Yes	Nulliparous
D0	18/6/16	703	Yes	Nulliparous
D0	18/6/16	704	Yes	Nulliparous
D0	18/6/16	705	Yes	Nulliparous
D0	18/6/16	706	Yes	Nulliparous
D0	18/6/16	707	Yes	Nulliparous
D0	18/6/16	708	Yes	Nulliparous
D0	18/6/16	709	Yes	Nulliparous
D0	18/6/16	710	Yes	Nulliparous
D0	18/6/16	711	Yes	Nulliparous
D0	18/6/16	712	Yes	Nulliparous
D0	18/6/16	713	Yes	Nulliparous
D0	18/6/16	714	Yes	Nulliparous
D0	18/6/16	715	Yes	Nulliparous
D0	18/6/16	716	Yes	Nulliparous
D0	18/6/16	717	Yes	Nulliparous
D0	18/6/16	718	Yes	Nulliparous
D0	18/6/16	719	Yes	Nulliparous
D0	18/6/16	720	Yes	Nulliparous
D0	18/6/16	721	Yes	Nulliparous
D0	18/6/16	722	Yes	Nulliparous
D0	18/6/16	723	Yes	Nulliparous
D0	18/6/16	724	Yes	Nulliparous
D0	18/6/16	725	Yes	Nulliparous
D0	18/6/16	726	Yes	Nulliparous
D0	18/6/16	727	Yes	Nulliparous
D0	18/6/16	728	Yes	Nulliparous
D0	18/6/16	729	Yes	Nulliparous
D0	18/6/16	730	Yes	Nulliparous
D0	18/6/16	731	Yes	Nulliparous
D0	18/6/16	732	Yes	Nulliparous
D0	18/6/16	733	Yes	Nulliparous
D0	18/6/16	734	Yes	Nulliparous
[truncated: 7,135 more rows]
