# Supplementary material for: The Mbam drainage system and onchocerciasis transmission post ivermectin mass drug administration (MDA) campaign, Cameroon
Source: PLoS Negl Trop Dis. 2021 Jan 19;15(1):e0008926. doi: 10.1371/journal.pntd.0008926 (PMC7815102; doi:10.1371/journal.pntd.0008926)
Supplement: S2 File — (XLS) [file pntd.0008926.s002.xls]

## Sheet: General Infection
SN	SAMPLE ID	LAMP (O-150) Head Pools Colorimetric	LAMP (O-150) Body Pools Colorimetric	General Infection (H+B) O-150 Colorimetric	Triplex qPCR Ov Head Pools (Infective rate)	Triplex qPCR Ov Body Pools	Triplex qPCR Ov Head+Body Pools (Infection Rate)	Triplex qPCR Oo Head Pools	Triplex qPCR Oo Body Pools	Triplex qPCR Oo Head+Body Pools (Infection Rate)	Remarks
1	D0MT1	Negative	Positive	Positive	Negative	Positive	Positive	Negative	Negative	Negative
2	D0MT2	Negative	Negative	Negative	Negative	Negative	Negative	Negative	Negative	Negative
3	D0MT3	Positive	Positive	Positive	Positive	Positive	Positive	Negative	Negative	Negative
4	D0MT4	Negative	Negative	Negative	Negative	Negative	Negative	Negative	Negative	Negative
5	D0MT5	Positive	Positive	Positive	Positive	Positive	Positive	Negative	Negative	Negative
6	D0MT6	Negative	Positive	Positive	Negative	Positive	Positive	Negative	Negative	Negative
7	D0MT7	Positive	Positive	Positive	Positive	Negative	Positive	Negative	Negative	Negative
8	D0MT8	Positive	Positive	Positive	Negative	Positive	Positive	Negative	Negative	Negative
9	D0MT9	Negative	Positive	Positive	Negative	Positive	Positive	Negative	Negative	Negative
10	D0MT10	Positive	Positive	Positive	Positive	Positive	Positive	Negative	Negative	Negative
11	D0MT11	Negative	Negative	Negative	Negative	Negative	Negative	Negative	Negative	Negative
12	D0MT12	Negative	Positive	Positive	Negative	Positive	Positive	Negative	Negative	Negative
13	D0MT13	Negative	Positive	Positive	Negative	Positive	Positive	Negative	Negative	Negative
14	D0MT14	Negative	Positive	Positive	Negative	Positive	Positive	Negative	Negative	Negative
15	D0MT15	Negative	Positive	Positive	Negative	Positive	Negative	Negative	Negative	Negative
16	D30MT1	Positive	Positive	Positive	Positive	Positive	Positive	Negative	Negative	Negative
17	D30MT2	Positive	Positive	Positive	Negative	Positive	Positive	Negative	Negative	Negative
18	D30MT3	Negative	Negative	Negative	Negative	Negative	Negative	Negative	Negative	Negative
19	D30MT4	Negative	Positive	Positive	Negative	Positive	Positive	Negative	Negative	Negative
20	D30MT5	Negative	Positive	Positive	Negative	Positive	Positive	Negative	Negative	Negative
21	D30MT6	Negative	Positive	Positive	Negative	Positive	Positive	Negative	Negative	Negative
22	D30MT7	Negative	Positive	Positive	Negative	Positive	Positive	Negative	Negative	Negative
23	D30MT8	Positive	Negative	Positive	Positive	Positive	Positive	Negative	Negative	Negative
24	D30MT9	Positive	Positive	Positive	Negative	Positive	Positive	Negative	Negative	Negative
25	D30MT10	Positive	Positive	Positive	Positive	Positive	Positive	Negative	Negative	Negative
26	D30MT11	Negative	Positive	Positive	Negative	Positive	Positive	Negative	Negative	Negative
27	D30MT12	Negative	Positive	Positive	Negative	Positive	Positive	Negative	Negative	Negative
28	D30MT13	Positive	Negative	Positive	Positive	Positive	Positive	Negative	Negative	Negative
29	D30MT14	Positive	Positive	Positive	Negative	Positive	Positive	Negative	Negative	Negative
30	D30MT15	Negative	Positive	Positive	Negative	Positive	Positive	Negative	Negative	Negative
31	D30MT16	Negative	Positive	Positive	Negative	Positive	Positive	Negative	Negative	Negative
32	D30MT17	Negative	Positive	Positive	Negative	Positive	Positive	Negative	Negative	Negative
33	D80MT1	Positive	Positive	Positive	Positive	Positive	Positive	Negative	Negative	Negative
34	D80MT2	Positive	Positive	Positive	Positive	Positive	Positive	Negative	Negative	Negative
35	D80MT3	Positive	Positive	Positive	Positive	Positive	Positive	Negative	Negative	Negative
36	D80MT4	Positive	Positive	Positive	Positive	Positive	Positive	Negative	Negative	Negative
37	D80MT5	Positive	Positive	Positive	Positive	Positive	Positive	Negative	Negative	Negative
38	D80MT6	Negative	Positive	Positive	Negative	Positive	Positive	Negative	Negative	Negative
39	D80MT7	Negative	Positive	Positive	Positive	Positive	Positive	Negative	Negative	Negative
40	D80MT8	Negative	Positive	Positive	Negative	Positive	Positive	Negative	Negative	Negative
41	D80MT9	Positive	Positive	Positive	Positive	Positive	Positive	Negative	Negative	Negative
42	D80MT10	Negative	Positive	Positive	Negative	Positive	Positive	Negative	Negative	Negative
43	D80MT11	Negative	Positive	Positive	Negative	Positive	Positive	Negative	Negative	Negative
44	D80MT12	Negative	Positive	Positive	Negative	Positive	Positive	Negative	Negative	Negative
45	D80MT13	Negative	Positive	Positive	Negative	Positive	Positive	Negative	Negative	Negative
46	D80MT14	Negative	Negative	Negative	Negative	Positive	Positive	Negative	Negative	Negative
47	D80MT15	Negative	Positive	Positive	Negative	Positive	Positive	Negative	Negative	Negative
48	D80MT16	Negative	Negative	Negative	Negative	Negative	Negative	Negative	Negative	Negative
49	D80MT17	Negative	Positive	Positive	Negative	Positive	Positive	Negative	Negative	Negative
50	D80MT18	Negative	Positive	Positive	Negative	Positive	Positive	Negative	Negative	Negative
51	D80MT19	Negative	Negative	Negative	Positive	Positive	Positive	Negative	Negative	Negative
52	D80MT20	Negative	Positive	Positive	Negative	Positive	Positive	Negative	Negative	Negative
53	D80MT21	Negative	Negative	Negative	Negative	Negative	Negative	Negative	Negative	Negative
54	D80MT22	Positive	Positive	Positive	Positive	Positive	Positive	Negative	Negative	Negative
55	D80MT23	Negative	Negative	Negative	Negative	Negative	Negative	Negative	Negative	Negative
56	D80MT24	Negative	Positive	Positive	Negative	Positive	Positive	Negative	Negative	Negative
57	D80MT25	Positive	Negative	Positive	Positive	Negative	Positive	Negative	Negative	Negative
58	D80MT26	Negative	Positive	Positive	Negative	Positive	Positive	Negative	Negative	Negative
59	D80MT27	Negative	Positive	Positive	Negative	Positive	Positive	Negative	Negative	Negative
60	D80MT28	Negative	Positive	Positive	Negative	Positive	Positive	Negative	Negative	Negative
61	D80MT29	Negative	Negative	Negative	Positive	Positive	Positive	Negative	Negative	Negative
62	D80MT30	Negative	Positive	Positive	Negative	Positive	Positive	Negative	Negative	Negative
63	D180MT1	Negative	Positive	Positive	Negative	Positive	Positive	Negative	Negative	Negative
64	D180MT2	Positive	Positive	Positive	Positive	Positive	Positive	Negative	Negative	Negative
65	D180MT3	Negative	Positive	Positive	Negative	Positive	Positive	Negative	Negative	Negative
66	D180MT4	Positive	Positive	Positive	Positive	Positive	Positive	Negative	Negative	Negative
67	D180MT5	Negative	Positive	Positive	Negative	Negative	Negative	Negative	Negative	Negative
68	D180MT6	Negative	Positive	Positive	Negative	Positive	Positive	Negative	Negative	Negative
69	D180MT7	Negative	Positive	Positive	Negative	Positive	Positive	Negative	Negative	Negative
70	D180MT8	Positive	Negative	Positive	Positive	Negative	Positive	Negative	Negative	Negative
71	D180MT9	Negative	Negative	Negative	Negative	Negative	Negative	Negative	Negative	Negative
72	D180MT10	Positive	Positive	Positive	Positive	Negative	Positive	Negative	Negative	Negative
73	D180MT11	Negative	Positive	Positive	Negative	Positive	Positive	Negative	Negative	Negative
74	D180MT12	Negative	Positive	Positive	Negative	Positive	Positive	Negative	Negative	Negative
75	D180MT13	Negative	Positive	Positive	Negative	Positive	Positive	Negative	Negative	Negative
76	D180MT14	Negative	Positive	Positive	Negative	Positive	Positive	Negative	Negative	Negative
77	D270MT1	Negative	Positive	Positive	Negative	Negative	Negative	Negative	Negative	Negative
78	D270MT2	Negative	Negative	Negative	Negative	Positive	Positive	Negative	Negative	Negative
79	D270MT3	Negative	Negative	Negative	Negative	Positive	Positive	Negative	Negative	Negative
80	D270MT4	Negative	Positive	Positive	Negative	Positive	Positive	Negative	Negative	Negative
81	D270MT5	Negative	Positive	Positive	Negative	Positive	Positive	Negative	Negative	Negative
82	D270MT6	Negative	Positive	Positive	Negative	Positive	Positive	Negative	Negative	Negative
83	D270MT7	Negative	Positive	Positive	Negative	Positive	Positive	Negative	Negative	Negative
84	D270MT8	Negative	Positive	Positive	Negative	Positive	Positive	Negative	Negative	Negative
85	D270MT9	Negative	Positive	Positive	Negative	Positive	Positive	Negative	Negative	Negative
86	D270MT10	Negative	Positive	Positive	Negative	Positive	Positive	Negative	Negative	Negative
87	D270MT11	Negative	Positive	Positive	Negative	Positive	Positive	Negative	Negative	Negative
88	D270MT12	Negative	Positive	Positive	Negative	Positive	Positive	Negative	Negative	Negative
89	D270MT13	Negative	Positive	Positive	Negative	Positive	Positive	Negative	Negative	Negative
90	D270MT14	Negative	Positive	Positive	Negative	Positive	Positive	Negative	Negative	Negative
91	D270MT15	Negative	Positive	Positive	Negative	Positive	Positive	Negative	Negative	Negative
92	D270MT16	Negative	Positive	Positive	Negative	Positive	Positive	Negative	Positive	Positive
93	D270MT17	Negative	Positive	Positive	Negative	Positive	Positive	Negative	Negative	Negative
94	D270MT18	Negative	Positive	Positive	Negative	Positive	Positive	Negative	Negative	Negative
95	D270MT19	Negative	Positive	Positive	Negative	Positive	Positive	Negative	Negative	Negative
96	D270MT20	Negative	Positive	Positive	Negative	Positive	Positive	Negative	Negative	Negative
97	D270MT21	Negative	Positive	Positive	Negative	Positive	Positive	Negative	Negative	Negative
98	D270MT22	Negative	Positive	Positive	Negative	Positive	Positive	Negative	Negative	Negative
99	D270MT23	Negative	Positive	Positive	Negative	Positive	Positive	Negative	Negative	Negative
100	D270MT24	Negative	Positive	Positive	Negative	Positive	Positive	Negative	Negative	Negative
101	D270MT25	Negative	Positive	Positive	Negative	Positive	Positive	Negative	Negative	Negative
102	D270MT26	Negative	Positive	Positive	Negative	Positive	Positive	Negative	Negative	Negative
103	D270MT27	Negative	Positive	Positive	Negative	Positive	Positive	Negative	Negative	Negative
104	D270MT28	Negative	Positive	Positive	Negative	Positive	Positive	Negative	Negative	Negative
105	D270MT29	Positive	Positive	Positive	Negative	Positive	Positive	Negative	Negative	Negative
106	D270MT30	Positive	Positive	Positive	Negative	Positive	Positive	Negative	Negative	Negative
107	D270MT31	Positive	Negative	Positive	Negative	Positive	Positive	Negative	Negative	Negative
108	D270MT32	Positive	Positive	Positive	Negative	Positive	Positive	Negative	Negative	Negative
109	D270MT33	Positive	Negative	Positive	Negative	Positive	Positive	Negative	Negative	Negative
110	D270MT34	Negative	Negative	Negative	Positive	Positive	Positive	Negative	Negative	Negative
111	D270MT35	Negative	Negative	Negative	Positive	Positive	Positive	Negative	Negative	Negative
112	D270MT36	Positive	Positive	Positive	Positive	Positive	Positive	Negative	Negative	Negative
113	D270MT37	Positive	Positive	Positive	Positive	Positive	Positive	Negative	Negative	Negative
114	D270MT38	Positive	Positive	Positive	Positive	Positive	Positive	Negative	Negative	Negative
115	D270MT39	Positive	Positive	Positive	Positive	Positive	Positive	Negative	Positive	Positive
116	D270MT40	Positive	Positive	Positive	Positive	Positive	Positive	Negative	Negative	Negative
117	D270MT41	Positive	Positive	Positive	Positive	Positive	Positive	Negative	Negative	Negative
118	D270MT42	Positive	Positive	Positive	Positive	Positive	Positive	Negative	Negative	Negative
119	D270MT43	Positive	Negative	Positive	Positive	Negative	Positive	Negative	Negative	Negative
120	D270MT44	Positive	Positive	Positive	Positive	Positive	Positive	Negative	Negative	Negative
121	D270MT45	Positive	Positive	Positive	Positive	Positive	Positive	Negative	Negative	Negative
122	D270MT46	Positive	Positive	Positive	Positive	Positive	Positive	Negative	Negative	Negative
123	D270MT47	Positive	Positive	Positive	Positive	Positive	Positive	Negative	Negative	Negative
124	D270MT48	Positive	Positive	Positive	Positive	Positive	Positive	Negative	Negative	Negative
125	D270MT49	Positive	Positive	Positive	Positive	Positive	Positive	Negative	Negative	Negative
126	D270MT50	Positive	Negative	Positive	Positive	Positive	Positive	Negative	Negative	Negative
127	D270MT51	Positive	Positive	Positive	Positive	Positive	Positive	Negative	Negative	Negative
128	D270MT52	Positive	Positive	Positive	Positive	Positive	Positive	Negative	Negative	Negative
129	D270MT53	Positive	Positive	Positive	Positive	Positive	Positive	Negative	Negative	Negative

## Sheet: D0
SN	SAMPLE ID	LAMP (O-150) Head Pools Colorimetric	LAMP (O-150) Body Pools Colorimetric	General Infection (H+B) O-150 Colorimetric	Triplex qPCR Ov Head Pools (Infective rate)	Triplex qPCR Ov Body Pools	Triplex qPCR Ov Head+Body Pools (Infection Rate)	Triplex qPCR Oo Head Pools	Triplex qPCR Oo Body Pools	Triplex qPCR Oo Head+Body Pools (Infection Rate)	Remarks
1	D0MT1	Negative	Positive	Positive	Negative	Positive	Positive	Negative	Negative	Negative
2	D0MT2	Negative	Negative	Negative	Negative	Negative	Negative	Negative	Negative	Negative
3	D0MT3	Positive	Positive	Positive	Positive	Positive	Positive	Negative	Negative	Negative
4	D0MT4	Negative	Negative	Negative	Negative	Negative	Negative	Negative	Negative	Negative
5	D0MT5	Positive	Positive	Positive	Positive	Positive	Positive	Negative	Negative	Negative
6	D0MT6	Negative	Positive	Positive	Negative	Positive	Positive	Negative	Negative	Negative
7	D0MT7	Positive	Positive	Positive	Positive	Negative	Positive	Negative	Negative	Negative
8	D0MT8	Positive	Positive	Positive	Negative	Positive	Positive	Negative	Negative	Negative
9	D0MT9	Negative	Positive	Positive	Negative	Positive	Positive	Negative	Negative	Negative
10	D0MT10	Positive	Positive	Positive	Positive	Positive	Positive	Negative	Negative	Negative
11	D0MT11	Negative	Negative	Negative	Negative	Negative	Negative	Negative	Negative	Negative
12	D0MT12	Negative	Positive	Positive	Negative	Positive	Positive	Negative	Negative	Negative
13	D0MT13	Negative	Positive	Positive	Negative	Positive	Positive	Negative	Negative	Negative
14	D0MT14	Negative	Positive	Positive	Negative	Positive	Positive	Negative	Negative	Negative
15	D0MT15	Negative	Positive	Positive	Negative	Positive	Negative	Negative	Negative	Negative

## Sheet: D30
SN	SAMPLE ID	LAMP (O-150) Head Pools Colorimetric	LAMP (O-150) Body Pools Colorimetric	General Infection (H+B) O-150 Colorimetric	Triplex qPCR Ov Head Pools (Infective rate)	Triplex qPCR Ov Body Pools	Triplex qPCR Ov Head+Body Pools (Infection Rate)	Triplex qPCR Oo Head Pools	Triplex qPCR Oo Body Pools	Triplex qPCR Oo Head+Body Pools (Infection Rate)	Remarks
1	D30MT1	Positive	Positive	Positive	Positive	Positive	Positive	Negative	Negative	Negative
2	D30MT2	Positive	Positive	Positive	Negative	Positive	Positive	Negative	Negative	Negative
3	D30MT3	Negative	Negative	Negative	Negative	Negative	Negative	Negative	Negative	Negative
4	D30MT4	Negative	Positive	Positive	Negative	Positive	Positive	Negative	Negative	Negative
5	D30MT5	Negative	Positive	Positive	Negative	Positive	Positive	Negative	Negative	Negative
6	D30MT6	Negative	Positive	Positive	Negative	Positive	Positive	Negative	Negative	Negative
7	D30MT7	Negative	Positive	Positive	Negative	Positive	Positive	Negative	Negative	Negative
8	D30MT8	Positive	Negative	Positive	Positive	Positive	Positive	Negative	Negative	Negative
9	D30MT9	Positive	Positive	Positive	Negative	Positive	Positive	Negative	Negative	Negative
10	D30MT10	Positive	Positive	Positive	Positive	Positive	Positive	Negative	Negative	Negative
11	D30MT11	Negative	Positive	Positive	Negative	Positive	Positive	Negative	Negative	Negative
12	D30MT12	Negative	Positive	Positive	Negative	Positive	Positive	Negative	Negative	Negative
13	D30MT13	Positive	Negative	Positive	Positive	Positive	Positive	Negative	Negative	Negative
14	D30MT14	Positive	Positive	Positive	Negative	Positive	Positive	Negative	Negative	Negative
15	D30MT15	Negative	Positive	Positive	Negative	Positive	Positive	Negative	Negative	Negative
16	D30MT16	Negative	Positive	Positive	Negative	Positive	Positive	Negative	Negative	Negative
17	D30MT17	Negative	Positive	Positive	Negative	Positive	Positive	Negative	Negative	Negative

## Sheet: D90
SN	SAMPLE ID	LAMP (O-150) Head Pools Colorimetric	LAMP (O-150) Body Pools Colorimetric	General Infection (H+B) O-150 Colorimetric	Triplex qPCR Ov Head Pools (Infective rate)	Triplex qPCR Ov Body Pools	Triplex qPCR Ov Head+Body Pools (Infection Rate)	Triplex qPCR Oo Head Pools	Triplex qPCR Oo Body Pools	Triplex qPCR Oo Head+Body Pools (Infection Rate)	Remarks
1	D80MT1	Positive	Positive	Positive	Positive	Positive	Positive	Negative	Negative	Negative
2	D80MT2	Positive	Positive	Positive	Positive	Positive	Positive	Negative	Negative	Negative
3	D80MT3	Positive	Positive	Positive	Positive	Positive	Positive	Negative	Negative	Negative
4	D80MT4	Positive	Positive	Positive	Positive	Positive	Positive	Negative	Negative	Negative
5	D80MT5	Positive	Positive	Positive	Positive	Positive	Positive	Negative	Negative	Negative
6	D80MT6	Negative	Positive	Positive	Negative	Positive	Positive	Negative	Negative	Negative
7	D80MT7	Negative	Positive	Positive	Positive	Positive	Positive	Negative	Negative	Negative
8	D80MT8	Negative	Positive	Positive	Negative	Positive	Positive	Negative	Negative	Negative
9	D80MT9	Positive	Positive	Positive	Positive	Positive	Positive	Negative	Negative	Negative
10	D80MT10	Negative	Positive	Positive	Negative	Positive	Positive	Negative	Negative	Negative
11	D80MT11	Negative	Positive	Positive	Negative	Positive	Positive	Negative	Negative	Negative
12	D80MT12	Negative	Positive	Positive	Negative	Positive	Positive	Negative	Negative	Negative
13	D80MT13	Negative	Positive	Positive	Negative	Positive	Positive	Negative	Negative	Negative
14	D80MT14	Negative	Negative	Negative	Negative	Positive	Positive	Negative	Negative	Negative
15	D80MT15	Negative	Positive	Positive	Negative	Positive	Positive	Negative	Negative	Negative
16	D80MT16	Negative	Negative	Negative	Negative	Negative	Negative	Negative	Negative	Negative
17	D80MT17	Negative	Positive	Positive	Negative	Positive	Positive	Negative	Negative	Negative
18	D80MT18	Negative	Positive	Positive	Negative	Positive	Positive	Negative	Negative	Negative
19	D80MT19	Negative	Negative	Negative	Positive	Positive	Positive	Negative	Negative	Negative
20	D80MT20	Negative	Positive	Positive	Negative	Positive	Positive	Negative	Negative	Negative
21	D80MT21	Negative	Negative	Negative	Negative	Negative	Negative	Negative	Negative	Negative
22	D80MT22	Positive	Positive	Positive	Positive	Positive	Positive	Negative	Negative	Negative
23	D80MT23	Negative	Negative	Negative	Negative	Negative	Negative	Negative	Negative	Negative
24	D80MT24	Negative	Positive	Positive	Negative	Positive	Positive	Negative	Negative	Negative
25	D80MT25	Positive	Negative	Positive	Positive	Negative	Positive	Negative	Negative	Negative
26	D80MT26	Negative	Positive	Positive	Negative	Positive	Positive	Negative	Negative	Negative
27	D80MT27	Negative	Positive	Positive	Negative	Positive	Positive	Negative	Negative	Negative
28	D80MT28	Negative	Positive	Positive	Negative	Positive	Positive	Negative	Negative	Negative
29	D80MT29	Negative	Negative	Negative	Positive	Positive	Positive	Negative	Negative	Negative
30	D80MT30	Negative	Positive	Positive	Negative	Positive	Positive	Negative	Negative	Negative

## Sheet: D180
SN	SAMPLE ID	LAMP (O-150) Head Pools Colorimetric	LAMP (O-150) Body Pools Colorimetric	General Infection (H+B) O-150 Colorimetric	Triplex qPCR Ov Head Pools (Infective rate)	Triplex qPCR Ov Body Pools	Triplex qPCR Ov Head+Body Pools (Infection Rate)	Triplex qPCR Oo Head Pools	Triplex qPCR Oo Body Pools	Triplex qPCR Oo Head+Body Pools (Infection Rate)	Remarks
1	D180MT1	Negative	Positive	Positive	Negative	Positive	Positive	Negative	Negative	Negative
2	D180MT2	Positive	Positive	Positive	Positive	Positive	Positive	Negative	Negative	Negative
3	D180MT3	Negative	Positive	Positive	Negative	Positive	Positive	Negative	Negative	Negative
4	D180MT4	Positive	Positive	Positive	Positive	Positive	Positive	Negative	Negative	Negative
5	D180MT5	Negative	Positive	Positive	Negative	Negative	Negative	Negative	Negative	Negative
6	D180MT6	Negative	Positive	Positive	Negative	Positive	Positive	Negative	Negative	Negative
7	D180MT7	Negative	Positive	Positive	Negative	Positive	Positive	Negative	Negative	Negative
8	D180MT8	Positive	Negative	Positive	Positive	Negative	Positive	Negative	Negative	Negative
9	D180MT9	Negative	Negative	Negative	Negative	Negative	Negative	Negative	Negative	Negative
10	D180MT10	Positive	Positive	Positive	Positive	Negative	Positive	Negative	Negative	Negative
11	D180MT11	Negative	Positive	Positive	Negative	Positive	Positive	Negative	Negative	Negative
12	D180MT12	Negative	Positive	Positive	Negative	Positive	Positive	Negative	Negative	Negative
13	D180MT13	Negative	Positive	Positive	Negative	Positive	Positive	Negative	Negative	Negative
14	D180MT14	Negative	Positive	Positive	Negative	Positive	Positive	Negative	Negative	Negative

## Sheet: D270
SN	SAMPLE ID	LAMP (O-150) Head Pools Colorimetric	LAMP (O-150) Body Pools Colorimetric	General Infection (H+B) O-150 Colorimetric	Triplex qPCR Ov Head Pools (Infective rate)	Triplex qPCR Ov Body Pools	Triplex qPCR Ov Head+Body Pools (Infection Rate)	Triplex qPCR Oo Head Pools	Triplex qPCR Oo Body Pools	Triplex qPCR Ov Head+Body Pools (Infection Rate)	Remarks
16	D270MT16	Negative	Positive	Positive	Negative	Negative	Negative	Negative	Negative	Negative
23	D270MT23	Negative	Negative	Negative	Negative	Positive	Positive	Negative	Negative	Negative
43	D270MT43	Negative	Negative	Negative	Negative	Positive	Positive	Negative	Negative	Negative
3	D270MT3	Negative	Positive	Positive	Negative	Positive	Positive	Negative	Negative	Negative
5	D270MT5	Negative	Positive	Positive	Negative	Positive	Positive	Negative	Negative	Negative
6	D270MT6	Negative	Positive	Positive	Negative	Positive	Positive	Negative	Negative	Negative
7	D270MT7	Negative	Positive	Positive	Negative	Positive	Positive	Negative	Negative	Negative
8	D270MT8	Negative	Positive	Positive	Negative	Positive	Positive	Negative	Negative	Negative
9	D270MT9	Negative	Positive	Positive	Negative	Positive	Positive	Negative	Negative	Negative
10	D270MT10	Negative	Positive	Positive	Negative	Positive	Positive	Negative	Negative	Negative
12	D270MT12	Negative	Positive	Positive	Negative	Positive	Positive	Negative	Negative	Negative
14	D270MT14	Negative	Positive	Positive	Negative	Positive	Positive	Negative	Negative	Negative
15	D270MT15	Negative	Positive	Positive	Negative	Positive	Positive	Negative	Negative	Negative
17	D270MT17	Negative	Positive	Positive	Negative	Positive	Positive	Negative	Negative	Negative
18	D270MT18	Negative	Positive	Positive	Negative	Positive	Positive	Negative	Negative	Negative
19	D270MT19	Negative	Positive	Positive	Negative	Positive	Positive	Negative	Positive	Positive
24	D270MT24	Negative	Positive	Positive	Negative	Positive	Positive	Negative	Negative	Negative
26	D270MT26	Negative	Positive	Positive	Negative	Positive	Positive	Negative	Negative	Negative
27	D270MT27	Negative	Positive	Positive	Negative	Positive	Positive	Negative	Negative	Negative
29	D270MT29	Negative	Positive	Positive	Negative	Positive	Positive	Negative	Negative	Negative
30	D270MT30	Negative	Positive	Positive	Negative	Positive	Positive	Negative	Negative	Negative
32	D270MT32	Negative	Positive	Positive	Negative	Positive	Positive	Negative	Negative	Negative
35	D270MT35	Negative	Positive	Positive	Negative	Positive	Positive	Negative	Negative	Negative
38	D270MT38	Negative	Positive	Positive	Negative	Positive	Positive	Negative	Negative	Negative
42	D270MT42	Negative	Positive	Positive	Negative	Positive	Positive	Negative	Negative	Negative
44	D270MT44	Negative	Positive	Positive	Negative	Positive	Positive	Negative	Negative	Negative
47	D270MT47	Negative	Positive	Positive	Negative	Positive	Positive	Negative	Negative	Negative
53	D270MT53	Negative	Positive	Positive	Negative	Positive	Positive	Negative	Negative	Negative
21	D270MT21	Positive	Positive	Positive	Negative	Positive	Positive	Negative	Negative	Negative
22	D270MT22	Positive	Positive	Positive	Negative	Positive	Positive	Negative	Negative	Negative
36	D270MT36	Positive	Negative	Positive	Negative	Positive	Positive	Negative	Negative	Negative
40	D270MT40	Positive	Positive	Positive	Negative	Positive	Positive	Negative	Negative	Negative
46	D270MT46	Positive	Negative	Positive	Negative	Positive	Positive	Negative	Negative	Negative
51	D270MT51	Negative	Negative	Negative	Positive	Positive	Positive	Negative	Negative	Negative
52	D270MT52	Negative	Negative	Negative	Positive	Positive	Positive	Negative	Negative	Negative
1	D270MT1	Positive	Positive	Positive	Positive	Positive	Positive	Negative	Negative	Negative
2	D270MT2	Positive	Positive	Positive	Positive	Positive	Positive	Negative	Negative	Negative
4	D270MT4	Positive	Positive	Positive	Positive	Positive	Positive	Negative	Negative	Negative
11	D270MT11	Positive	Positive	Positive	Positive	Positive	Positive	Negative	Positive	Positive
13	D270MT13	Positive	Positive	Positive	Positive	Positive	Positive	Negative	Negative	Negative
20	D270MT20	Positive	Positive	Positive	Positive	Positive	Positive	Negative	Negative	Negative
25	D270MT25	Positive	Positive	Positive	Positive	Positive	Positive	Negative	Negative	Negative
28	D270MT28	Positive	Negative	Positive	Positive	Negative	Positive	Negative	Negative	Negative
31	D270MT31	Positive	Positive	Positive	Positive	Positive	Positive	Negative	Negative	Negative
33	D270MT33	Positive	Positive	Positive	Positive	Positive	Positive	Negative	Negative	Negative
34	D270MT34	Positive	Positive	Positive	Positive	Positive	Positive	Negative	Negative	Negative
37	D270MT37	Positive	Positive	Positive	Positive	Positive	Positive	Negative	Negative	Negative
39	D270MT39	Positive	Positive	Positive	Positive	Positive	Positive	Negative	Negative	Negative
41	D270MT41	Positive	Positive	Positive	Positive	Positive	Positive	Negative	Negative	Negative
45	D270MT45	Positive	Negative	Positive	Positive	Positive	Positive	Negative	Negative	Negative
48	D270MT48	Positive	Positive	Positive	Positive	Positive	Positive	Negative	Negative	Negative
49	D270MT49	Positive	Positive	Positive	Positive	Positive	Positive	Negative	Negative	Negative
50	D270MT50	Positive	Positive	Positive	Positive	Positive	Positive	Negative	Negative	Negative
